# Supplementary material for: Tracking transcription–translation coupling in real time
Source: Nature. 2024 Dec 4;637(8045):487–95. doi: 10.1038/s41586-024-08308-w (PMC11711091; doi:10.1038/s41586-024-08308-w)
Supplement: Supplementary file 4 — Source Data Figs. 2–5 and Source Data Extended Data Figs. 1–6, 9 and 10 [file 41586_2024_8308_MOESM4_ESM.xlsx]

## Sheet: Fig. 2D
Fig. 2D
Data for Probablility histogram
Experiment #	Construct	Intervening mRNA (nt)	Factor concentrations	Comment	Analyzed traces		Translations per trace
TIRF_NQ_20221116_SA_01_tNQ044_532_100_3000f_single_C3_S5_S7_200m	prNQ216	46	10µM NTP, 150 nM aatRNA, 50 nM EFG	Elongating,Cy3, Rep1	104		7	10	6	10	12	12	15	20	19	11	18	7	8	5	7	13	23	11	13	8	14	11	12	17	6	5	26	11	6	12	24	15	23	26	13	17	22	19	8	7	20	21	6
TIRF_NQ_20221116_SA_02_tNQ044_532_100_3000f_single_C3_S5_S7_200m	prNQ216	46	0µM NTP, 150 nM aatRNA, 50 nM EFG	Collding,Cy3, Rep1	81		4	3	5	4	3	5	6	5	4	4	3	4	5	5	4	5	4	6	3	6	4	4	6	4	6	9	3	5	5	6	7	5	6	5	4	3	6	6	3	3	5	5	5
TIRF_NQ_20240407_SA_03_tNQ080_100_532_4500f_2C_300m*	prNQ216	46	10µM NTP, 150 nM aatRNA, 50 nM EFG	Elongating,Cy3, Rep2	94		12	17	24	23	26	16	19	23	22	20	29	8	21	23	16	18	9	7	20	23	21	9	6	22	13	10	12	16	27	13	10	4	32	17	24	22	13	11	16	7	20	27	9
TIRF_NQ_20240407_SA_06_tNQ080_100_532_4500f_2C_300m*	prNQ216	46	0µM NTP, 150 nM aatRNA, 50 nM EFG	Collding,Cy3, Rep2	46		5	8	55	8	4	9	11	12	4	4	3	8	16	5	8	4	5	5	7	6	8	7	6	5	3	14	7	3	5	4	5	6	1	5	26	7	6	7	5	5	2	5	4
TIRF_NQ_20240430_SA_02_tNQ081_100_532_4500f_2C_Single_300m*	prNQ216	46	1000µM NTP, 150 nM aatRNA, 50 nM EFG	Elongating,Cy3B, Rep3	117		7	9	25	6	23	18	5	9	8	26	28	7	11	11	24	9	23	24	14	13	22	3	2	14	5	7	15	8	7	13	13	22	10	14	10	4	6	14	11	8	7	14	7
TIRF_NQ_20240430_SA_07_tNQ081_100_532_4500f_2C_Single_300m*	prNQ216	46	0µM NTP, 150 nM aatRNA, 50 nM EFG	Collding,Cy3B, Rep3	180		4	6	9	7	3	5	4	7	6	6	9	6	6	6	4	6	3	6	9	8	6	5	4	6	5	4	5	6	6	6	6	3	5	6	6	7	3	7	7	5	4	4	7
Note: These datasets were also used for Fig. 2E
*Note: These datasets were additionally used to display tMAVEN pipeline in ExData Fig. 1F							Plotted TL vectors:
							Merged vector Colliding
							4	3	5	4	3	5	6	5	4	4	3	4	5	5	4	5	4	6	3	6	4	4	6	4	6	9	3	5	5	6	7	5	6	5	4	3	6	6	3	3	5	5	5
							Merged vector Elongating
							7	10	6	10	12	12	15	20	19	11	18	7	8	5	7	13	23	11	13	8	14	11	12	17	6	5	26	11	6	12	24	15	23	26	13	17	22	19	8	7	20	21	6
[truncated: 272 more columns]

## Sheet: Fig. 2E
Fig. 2E									Merged Data used for Boxplots:	Codon #	→
Data for Boxplots showing ribosome slowdown
									Merged Dwells non-rotated state under elongating conditions
Experiment #	Experiment IDs	Construct	Intervening mRNA (nt)	Factor concentrations	Comment	Analyzed traces			analyzed # dwells	315	315	313	312	306	296	275	248	230	217	203	188	170	150	131	124	113	100	91	80	67	62	52	40	29	26	19	16	10	7	6	4	2	1	0	0	0	0	0	0
1	TIRF_NQ_20221116_SA_01_tNQ044_532_100_3000f_single_C3_S5_S7_200m	prNQ216	46	10µM NTP, 150 nM aatRNA, 50 nM EFG	Elongating,Cy3, Rep1	104			molecule #
2	TIRF_NQ_20221116_SA_02_tNQ044_532_100_3000f_single_C3_S5_S7_200m	prNQ216	46	0µM NTP, 150 nM aatRNA, 50 nM EFG	Collding,Cy3, Rep1	81		molecule #	1	12.508	6.36	12.932	9.964	8.056	6.148	11.024	NaN	NaN	NaN	NaN	NaN	NaN	NaN	NaN	NaN	NaN	NaN	NaN	NaN	NaN	NaN	NaN	NaN	NaN	NaN	NaN	NaN	NaN	NaN	NaN	NaN	NaN	NaN	NaN	NaN	NaN	NaN	NaN	NaN
3	TIRF_NQ_20240407_SA_03_tNQ080_100_532_4500f_2C_300m*	prNQ216	46	10µM NTP, 150 nM aatRNA, 50 nM EFG	Elongating,Cy3, Rep2	94		↓	2	53.636	34.768	32.648	23.744	2.544	1.272	1.272	1.06	98.792	22.684	NaN	NaN	NaN	NaN	NaN	NaN	NaN	NaN	NaN	NaN	NaN	NaN	NaN	NaN	NaN	NaN	NaN	NaN	NaN	NaN	NaN	NaN	NaN	NaN	NaN	NaN	NaN	NaN	NaN	NaN
4	TIRF_NQ_20240407_SA_06_tNQ080_100_532_4500f_2C_300m*	prNQ216	46	0µM NTP, 150 nM aatRNA, 50 nM EFG	Collding,Cy3, Rep2	46			3	59.572	27.136	9.328	8.904	4.876	4.24	NaN	NaN	NaN	NaN	NaN	NaN	NaN	NaN	NaN	NaN	NaN	NaN	NaN	NaN	NaN	NaN	NaN	NaN	NaN	NaN	NaN	NaN	NaN	NaN	NaN	NaN	NaN	NaN	NaN	NaN	NaN	NaN	NaN	NaN
5	TIRF_NQ_20240430_SA_02_tNQ081_100_532_4500f_2C_Single_300m*	prNQ216	46	1000µM NTP, 150 nM aatRNA, 50 nM EFG	Elongating,Cy3B, Rep3	117			4	9.752	6.784	1.484	12.508	13.568	2.968	12.932	2.332	25.228	29.044	NaN	NaN	NaN	NaN	NaN	NaN	NaN	NaN	NaN	NaN	NaN	NaN	NaN	NaN	NaN	NaN	NaN	NaN	NaN	NaN	NaN	NaN	NaN	NaN	NaN	NaN	NaN	NaN	NaN	NaN
6	TIRF_NQ_20240430_SA_07_tNQ081_100_532_4500f_2C_Single_300m*	prNQ216	46	0µM NTP, 150 nM aatRNA, 50 nM EFG	Collding,Cy3B, Rep3	180			5	35.828	5.3	6.148	5.088	6.996	41.764	8.692	48.972	25.864	4.452	5.512	139.496	NaN	NaN	NaN	NaN	NaN	NaN	NaN	NaN	NaN	NaN	NaN	NaN	NaN	NaN	NaN	NaN	NaN	NaN	NaN	NaN	NaN	NaN	NaN	NaN	NaN	NaN	NaN	NaN
	Note: These datasets were also used for Fig. 2D and to calculate the cumulative distributions in TAB Fig. 2F and TAB ExData Fig. 2ABC								6	34.344	34.768	215.604	66.78	29.256	73.352	8.904	3.18	54.484	8.692	6.572	4.24	NaN	NaN	NaN	NaN	NaN	NaN	NaN	NaN	NaN	NaN	NaN	NaN	NaN	NaN	NaN	NaN	NaN	NaN	NaN	NaN	NaN	NaN	NaN	NaN	NaN	NaN	NaN	NaN
	*Note: These datasets were additionally used to display tMAVEN pipeline in ExData Fig. 1F						Color code:		7	58.3	4.876	5.3	12.508	7.42	13.78	1.908	11.024	35.616	16.96	14.204	1.908	2.12	4.664	3.816	NaN	NaN	NaN	NaN	NaN	NaN	NaN	NaN	NaN	NaN	NaN	NaN	NaN	NaN	NaN	NaN	NaN	NaN	NaN	NaN	NaN	NaN	NaN	NaN	NaN
							Data Rep1		8	83.528	8.268	20.564	7.632	5.3	9.328	23.744	1.908	8.692	3.18	9.328	16.748	17.172	34.768	13.78	14.204	8.056	21.412	52.788	1.06	NaN	NaN	NaN	NaN	NaN	NaN	NaN	NaN	NaN	NaN	NaN	NaN	NaN	NaN	NaN	NaN	NaN	NaN	NaN	NaN
	Reproducibilty:						Data Rep2		9	71.444	8.268	3.18	24.592	11.024	13.78	18.232	5.3	4.028	4.664	57.876	11.66	12.508	7.844	125.716	8.904	35.192	23.108	53.424	NaN	NaN	NaN	NaN	NaN	NaN	NaN	NaN	NaN	NaN	NaN	NaN	NaN	NaN	NaN	NaN	NaN	NaN	NaN	NaN	NaN
							Data Rep3		10	47.064	4.028	27.136	3.18	10.812	9.964	3.392	8.692	34.344	5.936	66.356	NaN	NaN	NaN	NaN	NaN	NaN	NaN	NaN	NaN	NaN	NaN	NaN	NaN	NaN	NaN	NaN	NaN	NaN	NaN	NaN	NaN	NaN	NaN	NaN	NaN	NaN	NaN	NaN	NaN
									11	69.324	2.756	6.572	10.812	12.72	6.996	8.904	93.704	9.328	9.964	1.908	1.908	30.74	26.712	1.696	25.016	10.6	22.048	NaN	NaN	NaN	NaN	NaN	NaN	NaN	NaN	NaN	NaN	NaN	NaN	NaN	NaN	NaN	NaN	NaN	NaN	NaN	NaN	NaN	NaN
									12	5.936	30.74	28.408	3.604	22.048	41.552	27.984	NaN	NaN	NaN	NaN	NaN	NaN	NaN	NaN	NaN	NaN	NaN	NaN	NaN	NaN	NaN	NaN	NaN	NaN	NaN	NaN	NaN	NaN	NaN	NaN	NaN	NaN	NaN	NaN	NaN	NaN	NaN	NaN	NaN
									13	143.312	9.752	10.812	2.756	4.028	2.756	16.536	80.136	NaN	NaN	NaN	NaN	NaN	NaN	NaN	NaN	NaN	NaN	NaN	NaN	NaN	NaN	NaN	NaN	NaN	NaN	NaN	NaN	NaN	NaN	NaN	NaN	NaN	NaN	NaN	NaN	NaN	NaN	NaN	NaN
									14	49.184	22.26	8.692	6.148	32.224	NaN	NaN	NaN	NaN	NaN	NaN	NaN	NaN	NaN	NaN	NaN	NaN	NaN	NaN	NaN	NaN	NaN	NaN	NaN	NaN	NaN	NaN	NaN	NaN	NaN	NaN	NaN	NaN	NaN	NaN	NaN	NaN	NaN	NaN	NaN
									15	22.472	14.628	11.448	14.204	2.756	5.724	9.964	NaN	NaN	NaN	NaN	NaN	NaN	NaN	NaN	NaN	NaN	NaN	NaN	NaN	NaN	NaN	NaN	NaN	NaN	NaN	NaN	NaN	NaN	NaN	NaN	NaN	NaN	NaN	NaN	NaN	NaN	NaN	NaN	NaN
									16	NaN	NaN	NaN	NaN	NaN	NaN	NaN	NaN	NaN	NaN	NaN	NaN	NaN	NaN	NaN	NaN	NaN	NaN	NaN	NaN	NaN	NaN	NaN	NaN	NaN	NaN	NaN	NaN	NaN	NaN	NaN	NaN	NaN	NaN	NaN	NaN	NaN	NaN	NaN	NaN
									17	6.148	9.54	9.54	9.328	7.844	30.528	17.596	4.028	24.592	4.452	16.96	13.78	17.384	NaN	NaN	NaN	NaN	NaN	NaN	NaN	NaN	NaN	NaN	NaN	NaN	NaN	NaN	NaN	NaN	NaN	NaN	NaN	NaN	NaN	NaN	NaN	NaN	NaN	NaN	NaN
									18	112.996	8.692	5.936	15.052	5.3	18.02	10.176	8.904	19.716	8.904	3.604	8.692	19.716	21.836	27.136	1.06	18.444	35.404	19.504	4.876	5.512	21.624	4.028	NaN	NaN	NaN	NaN	NaN	NaN	NaN	NaN	NaN	NaN	NaN	NaN	NaN	NaN	NaN	NaN	NaN
									19	18.868	17.384	9.752	4.028	27.56	7.42	7.42	23.744	3.18	7.844	4.876	NaN	NaN	NaN	NaN	NaN	NaN	NaN	NaN	NaN	NaN	NaN	NaN	NaN	NaN	NaN	NaN	NaN	NaN	NaN	NaN	NaN	NaN	NaN	NaN	NaN	NaN	NaN	NaN	NaN
									20	20.776	1.272	22.048	6.148	9.54	1.484	28.408	1.272	9.116	12.72	2.756	15.264	17.596	NaN	NaN	NaN	NaN	NaN	NaN	NaN	NaN	NaN	NaN	NaN	NaN	NaN	NaN	NaN	NaN	NaN	NaN	NaN	NaN	NaN	NaN	NaN	NaN	NaN	NaN	NaN
									21	12.508	8.904	14.628	4.452	30.952	8.692	4.664	8.904	NaN	NaN	NaN	NaN	NaN	NaN	NaN	NaN	NaN	NaN	NaN	NaN	NaN	NaN	NaN	NaN	NaN	NaN	NaN	NaN	NaN	NaN	NaN	NaN	NaN	NaN	NaN	NaN	NaN	NaN	NaN	NaN
									22	131.864	6.572	4.028	18.868	5.3	4.452	16.96	4.664	6.996	9.964	15.052	7.844	6.148	59.36	NaN	NaN	NaN	NaN	NaN	NaN	NaN	NaN	NaN	NaN	NaN	NaN	NaN	NaN	NaN	NaN	NaN	NaN	NaN	NaN	NaN	NaN	NaN	NaN	NaN	NaN
									23	77.592	29.468	15.688	9.328	9.116	11.872	2.332	13.568	4.24	5.3	3.604	NaN	NaN	NaN	NaN	NaN	NaN	NaN	NaN	NaN	NaN	NaN	NaN	NaN	NaN	NaN	NaN	NaN	NaN	NaN	NaN	NaN	NaN	NaN	NaN	NaN	NaN	NaN	NaN	NaN
									24	NaN	NaN	NaN	NaN	NaN	NaN	NaN	NaN	NaN	NaN	NaN	NaN	NaN	NaN	NaN	NaN	NaN	NaN	NaN	NaN	NaN	NaN	NaN	NaN	NaN	NaN	NaN	NaN	NaN	NaN	NaN	NaN	NaN	NaN	NaN	NaN	NaN	NaN	NaN	NaN
									25	27.136	14.204	8.904	2.332	9.116	13.992	4.452	5.724	9.752	1.06	6.572	25.864	NaN	NaN	NaN	NaN	NaN	NaN	NaN	NaN	NaN	NaN	NaN	NaN	NaN	NaN	NaN	NaN	NaN	NaN	NaN	NaN	NaN	NaN	NaN	NaN	NaN	NaN	NaN	NaN
									26	19.504	8.692	8.692	8.692	4.028	32.012	18.868	5.088	3.18	4.664	53.636	77.592	6.572	17.808	6.996	224.084	50.88	NaN	NaN	NaN	NaN	NaN	NaN	NaN	NaN	NaN	NaN	NaN	NaN	NaN	NaN	NaN	NaN	NaN	NaN	NaN	NaN	NaN	NaN	NaN
									27	10.388	8.056	4.452	5.088	17.172	16.112	NaN	NaN	NaN	NaN	NaN	NaN	NaN	NaN	NaN	NaN	NaN	NaN	NaN	NaN	NaN	NaN	NaN	NaN	NaN	NaN	NaN	NaN	NaN	NaN	NaN	NaN	NaN	NaN	NaN	NaN	NaN	NaN	NaN	NaN
									28	NaN	NaN	NaN	NaN	NaN	NaN	NaN	NaN	NaN	NaN	NaN	NaN	NaN	NaN	NaN	NaN	NaN	NaN	NaN	NaN	NaN	NaN	NaN	NaN	NaN	NaN	NaN	NaN	NaN	NaN	NaN	NaN	NaN	NaN	NaN	NaN	NaN	NaN	NaN	NaN
									29	5.724	39.856	13.356	15.688	17.596	NaN	NaN	NaN	NaN	NaN	NaN	NaN	NaN	NaN	NaN	NaN	NaN	NaN	NaN	NaN	NaN	NaN	NaN	NaN	NaN	NaN	NaN	NaN	NaN	NaN	NaN	NaN	NaN	NaN	NaN	NaN	NaN	NaN	NaN	NaN
									30	22.472	3.392	4.028	3.604	7.208	6.996	48.972	3.18	4.876	7.632	12.932	32.012	20.352	6.148	1.908	83.74	18.444	17.172	5.724	3.604	4.452	5.724	14.84	15.688	7.844	105.152	NaN	NaN	NaN	NaN	NaN	NaN	NaN	NaN	NaN	NaN	NaN	NaN	NaN	NaN
									31	30.952	5.724	1.484	7.844	8.692	2.756	19.504	47.276	27.984	59.996	53	NaN	NaN	NaN	NaN	NaN	NaN	NaN	NaN	NaN	NaN	NaN	NaN	NaN	NaN	NaN	NaN	NaN	NaN	NaN	NaN	NaN	NaN	NaN	NaN	NaN	NaN	NaN	NaN	NaN
									32	66.78	13.568	6.148	9.54	9.964	23.744	NaN	NaN	NaN	NaN	NaN	NaN	NaN	NaN	NaN	NaN	NaN	NaN	NaN	NaN	NaN	NaN	NaN	NaN	NaN	NaN	NaN	NaN	NaN	NaN	NaN	NaN	NaN	NaN	NaN	NaN	NaN	NaN	NaN	NaN
									33	37.948	12.932	23.108	19.716	29.044	3.816	5.3	5.3	3.604	2.756	1.696	3.392	NaN	NaN	NaN	NaN	NaN	NaN	NaN	NaN	NaN	NaN	NaN	NaN	NaN	NaN	NaN	NaN	NaN	NaN	NaN	NaN	NaN	NaN	NaN	NaN	NaN	NaN	NaN	NaN
									34	23.32	3.18	39.22	9.116	8.056	3.18	5.3	1.908	1.696	5.3	4.028	5.3	30.74	4.452	6.572	17.384	22.472	13.356	91.16	3.18	27.136	61.056	25.864	5.512	NaN	NaN	NaN	NaN	NaN	NaN	NaN	NaN	NaN	NaN	NaN	NaN	NaN	NaN	NaN	NaN
									35	33.92	8.056	2.12	42.824	49.82	59.784	6.996	21.412	25.228	8.056	38.16	4.876	8.268	8.056	227.9	NaN	NaN	NaN	NaN	NaN	NaN	NaN	NaN	NaN	NaN	NaN	NaN	NaN	NaN	NaN	NaN	NaN	NaN	NaN	NaN	NaN	NaN	NaN	NaN	NaN
									36	20.564	5.3	3.18	26.712	3.18	2.968	11.66	11.872	26.076	20.564	29.68	2.756	6.996	118.084	2.544	16.748	8.692	22.896	23.744	9.964	12.72	1.06	5.936	NaN	NaN	NaN	NaN	NaN	NaN	NaN	NaN	NaN	NaN	NaN	NaN	NaN	NaN	NaN	NaN	NaN
									37	7.632	4.24	33.072	13.78	5.088	30.952	21.2	7.632	3.816	2.12	3.604	18.868	5.512	32.648	22.26	4.452	10.812	21.624	12.932	5.512	25.016	25.44	2.332	1.908	2.332	3.816	NaN	NaN	NaN	NaN	NaN	NaN	NaN	NaN	NaN	NaN	NaN	NaN	NaN	NaN
									38	NaN	NaN	NaN	NaN	NaN	NaN	NaN	NaN	NaN	NaN	NaN	NaN	NaN	NaN	NaN	NaN	NaN	NaN	NaN	NaN	NaN	NaN	NaN	NaN	NaN	NaN	NaN	NaN	NaN	NaN	NaN	NaN	NaN	NaN	NaN	NaN	NaN	NaN	NaN	NaN
									39	30.952	11.236	4.664	6.148	8.904	22.472	1.908	12.084	11.872	7.42	4.028	21.836	2.544	NaN	NaN	NaN	NaN	NaN	NaN	NaN	NaN	NaN	NaN	NaN	NaN	NaN	NaN	NaN	NaN	NaN	NaN	NaN	NaN	NaN	NaN	NaN	NaN	NaN	NaN	NaN
									40	17.172	18.656	4.452	8.268	5.724	16.324	8.692	1.484	9.54	6.148	31.164	17.384	13.144	14.628	3.18	2.332	70.384	NaN	NaN	NaN	NaN	NaN	NaN	NaN	NaN	NaN	NaN	NaN	NaN	NaN	NaN	NaN	NaN	NaN	NaN	NaN	NaN	NaN	NaN	NaN
	Additional Info								41	4.028	3.604	16.96	9.964	6.572	25.016	3.18	60.844	16.112	6.148	9.116	21.836	6.148	9.116	2.756	21.836	2.12	12.932	68.688	3.18	7.42	96.672	NaN	NaN	NaN	NaN	NaN	NaN	NaN	NaN	NaN	NaN	NaN	NaN	NaN	NaN	NaN	NaN	NaN	NaN
		Evaluation method	Median dwell time for non-rotated state (s)	5%-tile used for NonTL correction (s)	1%-tile used for NonTL correction (s)				42	36.04	16.112	4.028	5.724	5.512	4.876	37.736	18.232	18.656	2.332	3.604	1.484	28.408	6.996	25.864	8.268	3.392	10.388	25.44	NaN	NaN	NaN	NaN	NaN	NaN	NaN	NaN	NaN	NaN	NaN	NaN	NaN	NaN	NaN	NaN	NaN	NaN	NaN	NaN	NaN
	Rep1	thresholding	10.388	no correction	no correction				43	NaN	NaN	NaN	NaN	NaN	NaN	NaN	NaN	NaN	NaN	NaN	NaN	NaN	NaN	NaN	NaN	NaN	NaN	NaN	NaN	NaN	NaN	NaN	NaN	NaN	NaN	NaN	NaN	NaN	NaN	NaN	NaN	NaN	NaN	NaN	NaN	NaN	NaN	NaN	NaN
	Rep2	tMAVEN pipeline (Cy3)	9.984	0.936	0.5834				44	11.872	15.476	4.028	3.18	13.78	6.784	45.792	29.256	NaN	NaN	NaN	NaN	NaN	NaN	NaN	NaN	NaN	NaN	NaN	NaN	NaN	NaN	NaN	NaN	NaN	NaN	NaN	NaN	NaN	NaN	NaN	NaN	NaN	NaN	NaN	NaN	NaN	NaN	NaN	NaN
	Rep3	tMAVEN pipeline (Cy3B)	17.94	2.18	0.936				45	79.712	31.8	9.116	7.42	52.152	21.624	12.296	NaN	NaN	NaN	NaN	NaN	NaN	NaN	NaN	NaN	NaN	NaN	NaN	NaN	NaN	NaN	NaN	NaN	NaN	NaN	NaN	NaN	NaN	NaN	NaN	NaN	NaN	NaN	NaN	NaN	NaN	NaN	NaN	NaN
									46	12.508	35.404	1.908	3.604	5.724	26.288	8.48	10.812	4.664	89.04	4.876	2.968	13.78	2.332	43.036	61.268	2.756	3.392	82.68	4.028	NaN	NaN	NaN	NaN	NaN	NaN	NaN	NaN	NaN	NaN	NaN	NaN	NaN	NaN	NaN	NaN	NaN	NaN	NaN	NaN
									47	43.248	33.284	1.908	4.876	4.876	7.844	2.756	3.816	4.452	6.572	2.332	22.472	14.84	8.268	17.384	27.136	4.452	78.652	2.544	8.48	182.956	NaN	NaN	NaN	NaN	NaN	NaN	NaN	NaN	NaN	NaN	NaN	NaN	NaN	NaN	NaN	NaN	NaN	NaN	NaN
									48	7.42	6.572	13.356	6.996	4.452	38.584	NaN	NaN	NaN	NaN	NaN	NaN	NaN	NaN	NaN	NaN	NaN	NaN	NaN	NaN	NaN	NaN	NaN	NaN	NaN	NaN	NaN	NaN	NaN	NaN	NaN	NaN	NaN	NaN	NaN	NaN	NaN	NaN	NaN	NaN
									49	110.028	2.968	10.812	13.356	1.272	46.64	NaN	NaN	NaN	NaN	NaN	NaN	NaN	NaN	NaN	NaN	NaN	NaN	NaN	NaN	NaN	NaN	NaN	NaN	NaN	NaN	NaN	NaN	NaN	NaN	NaN	NaN	NaN	NaN	NaN	NaN	NaN	NaN	NaN	NaN
									50	6.784	8.48	4.664	9.116	10.176	31.376	33.92	4.876	21.412	4.24	10.388	48.336	5.512	NaN	NaN	NaN	NaN	NaN	NaN	NaN	NaN	NaN	NaN	NaN	NaN	NaN	NaN	NaN	NaN	NaN	NaN	NaN	NaN	NaN	NaN	NaN	NaN	NaN	NaN	NaN
									51	33.496	4.876	2.756	2.968	1.484	17.596	3.18	4.24	13.356	7.208	12.084	5.936	9.964	8.056	32.224	3.604	62.328	67.416	23.744	20.776	6.148	4.028	5.3	8.692	4.876	12.72	10.812	127.836	NaN	NaN	NaN	NaN	NaN	NaN	NaN	NaN	NaN	NaN	NaN	NaN
									52	NaN	NaN	NaN	NaN	NaN	NaN	NaN	NaN	NaN	NaN	NaN	NaN	NaN	NaN	NaN	NaN	NaN	NaN	NaN	NaN	NaN	NaN	NaN	NaN	NaN	NaN	NaN	NaN	NaN	NaN	NaN	NaN	NaN	NaN	NaN	NaN	NaN	NaN	NaN	NaN
									53	NaN	NaN	NaN	NaN	NaN	NaN	NaN	NaN	NaN	NaN	NaN	NaN	NaN	NaN	NaN	NaN	NaN	NaN	NaN	NaN	NaN	NaN	NaN	NaN	NaN	NaN	NaN	NaN	NaN	NaN	NaN	NaN	NaN	NaN	NaN	NaN	NaN	NaN	NaN	NaN
									54	54.908	11.66	7.632	25.864	10.388	NaN	NaN	NaN	NaN	NaN	NaN	NaN	NaN	NaN	NaN	NaN	NaN	NaN	NaN	NaN	NaN	NaN	NaN	NaN	NaN	NaN	NaN	NaN	NaN	NaN	NaN	NaN	NaN	NaN	NaN	NaN	NaN	NaN	NaN	NaN
									55	31.8	21.624	12.084	3.604	4.876	5.3	26.712	4.664	5.936	7.42	37.312	2.968	NaN	NaN	NaN	NaN	NaN	NaN	NaN	NaN	NaN	NaN	NaN	NaN	NaN	NaN	NaN	NaN	NaN	NaN	NaN	NaN	NaN	NaN	NaN	NaN	NaN	NaN	NaN	NaN
									56	NaN	NaN	NaN	NaN	NaN	NaN	NaN	NaN	NaN	NaN	NaN	NaN	NaN	NaN	NaN	NaN	NaN	NaN	NaN	NaN	NaN	NaN	NaN	NaN	NaN	NaN	NaN	NaN	NaN	NaN	NaN	NaN	NaN	NaN	NaN	NaN	NaN	NaN	NaN	NaN
									57	17.808	7.42	29.68	13.356	9.964	9.964	2.968	11.66	7.42	15.264	15.9	21.412	33.496	31.164	2.968	25.864	29.892	9.116	77.804	NaN	NaN	NaN	NaN	NaN	NaN	NaN	NaN	NaN	NaN	NaN	NaN	NaN	NaN	NaN	NaN	NaN	NaN	NaN	NaN	NaN
									58	NaN	NaN	NaN	NaN	NaN	NaN	NaN	NaN	NaN	NaN	NaN	NaN	NaN	NaN	NaN	NaN	NaN	NaN	NaN	NaN	NaN	NaN	NaN	NaN	NaN	NaN	NaN	NaN	NaN	NaN	NaN	NaN	NaN	NaN	NaN	NaN	NaN	NaN	NaN	NaN
									59	12.932	11.872	3.18	20.352	24.168	48.548	1.484	9.54	12.72	NaN	NaN	NaN	NaN	NaN	NaN	NaN	NaN	NaN	NaN	NaN	NaN	NaN	NaN	NaN	NaN	NaN	NaN	NaN	NaN	NaN	NaN	NaN	NaN	NaN	NaN	NaN	NaN	NaN	NaN	NaN
									60	41.552	19.504	1.908	1.272	35.828	13.992	41.34	55.756	13.144	5.724	51.516	4.452	1.908	9.964	137.8	24.592	6.148	8.48	6.572	20.564	NaN	NaN	NaN	NaN	NaN	NaN	NaN	NaN	NaN	NaN	NaN	NaN	NaN	NaN	NaN	NaN	NaN	NaN	NaN	NaN
									61	NaN	NaN	NaN	NaN	NaN	NaN	NaN	NaN	NaN	NaN	NaN	NaN	NaN	NaN	NaN	NaN	NaN	NaN	NaN	NaN	NaN	NaN	NaN	NaN	NaN	NaN	NaN	NaN	NaN	NaN	NaN	NaN	NaN	NaN	NaN	NaN	NaN	NaN	NaN	NaN
									62	7.42	22.896	2.756	15.688	22.472	8.692	9.752	4.24	1.484	NaN	NaN	NaN	NaN	NaN	NaN	NaN	NaN	NaN	NaN	NaN	NaN	NaN	NaN	NaN	NaN	NaN	NaN	NaN	NaN	NaN	NaN	NaN	NaN	NaN	NaN	NaN	NaN	NaN	NaN	NaN
									63	111.3	14.204	14.84	57.452	4.452	4.24	8.268	21.2	4.452	31.376	NaN	NaN	NaN	NaN	NaN	NaN	NaN	NaN	NaN	NaN	NaN	NaN	NaN	NaN	NaN	NaN	NaN	NaN	NaN	NaN	NaN	NaN	NaN	NaN	NaN	NaN	NaN	NaN	NaN	NaN
									64	62.964	9.116	8.268	3.604	4.452	33.708	4.876	7.844	11.024	19.716	3.604	4.028	30.316	16.536	1.908	11.872	6.572	41.34	15.9	2.968	23.32	2.332	1.272	13.144	28.832	11.024	5.936	17.172	13.992	15.476	NaN	NaN	NaN	NaN	NaN	NaN	NaN	NaN	NaN	NaN
									65	25.016	4.028	1.908	4.028	3.604	17.808	26.5	12.72	6.572	3.604	19.504	26.288	9.752	4.028	20.14	12.72	2.544	42.4	25.864	5.088	NaN	NaN	NaN	NaN	NaN	NaN	NaN	NaN	NaN	NaN	NaN	NaN	NaN	NaN	NaN	NaN	NaN	NaN	NaN	NaN
									66	7.208	10.388	1.908	4.028	2.332	5.724	23.532	33.496	3.604	10.6	36.888	9.116	15.052	3.816	NaN	NaN	NaN	NaN	NaN	NaN	NaN	NaN	NaN	NaN	NaN	NaN	NaN	NaN	NaN	NaN	NaN	NaN	NaN	NaN	NaN	NaN	NaN	NaN	NaN	NaN
									67	19.292	5.088	4.876	2.756	3.392	32.224	36.888	46.64	NaN	NaN	NaN	NaN	NaN	NaN	NaN	NaN	NaN	NaN	NaN	NaN	NaN	NaN	NaN	NaN	NaN	NaN	NaN	NaN	NaN	NaN	NaN	NaN	NaN	NaN	NaN	NaN	NaN	NaN	NaN	NaN
									68	45.792	11.448	15.688	8.904	6.784	4.876	5.3	5.724	10.176	5.936	12.72	4.028	6.148	6.36	17.596	14.84	2.332	NaN	NaN	NaN	NaN	NaN	NaN	NaN	NaN	NaN	NaN	NaN	NaN	NaN	NaN	NaN	NaN	NaN	NaN	NaN	NaN	NaN	NaN	NaN
									69	39.644	16.324	2.756	5.936	9.116	8.692	6.36	34.98	25.652	8.692	49.608	8.056	9.54	19.928	11.024	33.496	NaN	NaN	NaN	NaN	NaN	NaN	NaN	NaN	NaN	NaN	NaN	NaN	NaN	NaN	NaN	NaN	NaN	NaN	NaN	NaN	NaN	NaN	NaN	NaN
									70	15.264	19.928	1.908	16.324	2.332	3.816	11.024	95.4	5.3	7.208	6.996	5.724	20.988	4.452	5.936	35.616	30.952	2.968	6.996	9.328	21.836	18.868	NaN	NaN	NaN	NaN	NaN	NaN	NaN	NaN	NaN	NaN	NaN	NaN	NaN	NaN	NaN	NaN	NaN	NaN
									71	20.776	78.864	2.968	15.052	8.904	41.976	11.66	2.756	45.156	27.56	19.504	45.156	10.812	9.54	NaN	NaN	NaN	NaN	NaN	NaN	NaN	NaN	NaN	NaN	NaN	NaN	NaN	NaN	NaN	NaN	NaN	NaN	NaN	NaN	NaN	NaN	NaN	NaN	NaN	NaN
									72	59.996	9.964	10.388	1.696	10.6	102.82	20.988	9.752	26.076	6.148	76.108	41.764	53.212	79.288	5.3	6.572	5.724	11.024	4.452	NaN	NaN	NaN	NaN	NaN	NaN	NaN	NaN	NaN	NaN	NaN	NaN	NaN	NaN	NaN	NaN	NaN	NaN	NaN	NaN	NaN
									73	40.28	10.176	11.236	5.088	3.604	8.48	4.028	17.808	14.204	12.508	1.272	21.624	2.12	6.784	61.904	13.992	1.908	75.048	2.12	9.116	9.752	7.844	2.12	2.968	26.288	7.42	16.96	15.9	64.66	NaN	NaN	NaN	NaN	NaN	NaN	NaN	NaN	NaN	NaN	NaN
									74	45.792	38.372	17.596	18.02	14.204	5.3	11.024	8.268	13.568	15.688	4.452	39.856	0.848	8.056	9.964	6.572	12.508	34.768	14.204	2.12	6.784	6.148	15.688	24.804	44.732	4.876	1.908	1.484	10.6	15.052	16.112	NaN	NaN	NaN	NaN	NaN	NaN	NaN	NaN	NaN
									75	19.08	7.208	11.024	5.3	6.36	18.868	35.192	5.512	18.02	3.604	18.02	6.148	1.484	1.696	11.236	3.392	12.508	27.56	6.996	20.776	15.264	2.756	23.108	9.964	7.208	8.904	16.96	88.192	NaN	NaN	NaN	NaN	NaN	NaN	NaN	NaN	NaN	NaN	NaN	NaN
									76	50.244	28.196	28.196	10.812	2.756	16.324	1.908	1.272	23.108	5.512	2.544	31.376	4.876	49.608	NaN	NaN	NaN	NaN	NaN	NaN	NaN	NaN	NaN	NaN	NaN	NaN	NaN	NaN	NaN	NaN	NaN	NaN	NaN	NaN	NaN	NaN	NaN	NaN	NaN	NaN
									77	18.02	19.08	29.892	3.816	34.344	4.452	4.028	13.568	6.572	8.48	12.296	19.08	15.476	16.324	3.392	7.632	13.992	209.456	19.716	11.872	39.644	4.452	22.684	NaN	NaN	NaN	NaN	NaN	NaN	NaN	NaN	NaN	NaN	NaN	NaN	NaN	NaN	NaN	NaN	NaN
									78	46.216	5.936	15.052	10.388	36.04	13.992	5.724	29.256	32.648	NaN	NaN	NaN	NaN	NaN	NaN	NaN	NaN	NaN	NaN	NaN	NaN	NaN	NaN	NaN	NaN	NaN	NaN	NaN	NaN	NaN	NaN	NaN	NaN	NaN	NaN	NaN	NaN	NaN	NaN	NaN
									79	16.536	6.36	8.48	4.452	9.116	3.604	0.848	2.756	12.296	4.876	5.3	3.604	17.384	18.868	10.812	19.928	10.812	6.36	7.632	79.712	15.052	26.288	81.832	6.572	15.9	4.664	3.18	19.928	6.148	14.204	7.844	40.28	40.068	NaN	NaN	NaN	NaN	NaN	NaN	NaN
									80	6.572	3.604	7.208	5.936	1.272	10.6	39.856	1.696	2.332	2.12	32.224	4.028	2.756	4.24	12.932	3.816	4.24	63.812	NaN	NaN	NaN	NaN	NaN	NaN	NaN	NaN	NaN	NaN	NaN	NaN	NaN	NaN	NaN	NaN	NaN	NaN	NaN	NaN	NaN	NaN
									81	79.712	6.148	3.18	23.108	14.628	8.268	9.54	NaN	NaN	NaN	NaN	NaN	NaN	NaN	NaN	NaN	NaN	NaN	NaN	NaN	NaN	NaN	NaN	NaN	NaN	NaN	NaN	NaN	NaN	NaN	NaN	NaN	NaN	NaN	NaN	NaN	NaN	NaN	NaN	NaN
									82	39.856	19.504	4.24	7.208	25.016	17.172	13.144	10.176	4.028	19.504	23.108	5.088	1.06	77.592	15.9	7.844	48.972	58.3	17.596	54.908	6.996	5.3	11.872	NaN	NaN	NaN	NaN	NaN	NaN	NaN	NaN	NaN	NaN	NaN	NaN	NaN	NaN	NaN	NaN	NaN
									83	175.324	21.624	1.484	1.908	4.664	25.016	6.148	9.328	9.964	1.908	1.908	2.544	24.38	25.016	13.356	33.284	12.508	4.876	13.78	10.388	31.376	3.604	6.572	35.404	25.016	9.752	2.756	20.564	NaN	NaN	NaN	NaN	NaN	NaN	NaN	NaN	NaN	NaN	NaN	NaN
									84	NaN	NaN	NaN	NaN	NaN	NaN	NaN	NaN	NaN	NaN	NaN	NaN	NaN	NaN	NaN	NaN	NaN	NaN	NaN	NaN	NaN	NaN	NaN	NaN	NaN	NaN	NaN	NaN	NaN	NaN	NaN	NaN	NaN	NaN	NaN	NaN	NaN	NaN	NaN	NaN
									85	44.944	10.6	11.448	2.332	8.904	7.844	6.148	3.604	11.872	5.724	20.776	16.536	NaN	NaN	NaN	NaN	NaN	NaN	NaN	NaN	NaN	NaN	NaN	NaN	NaN	NaN	NaN	NaN	NaN	NaN	NaN	NaN	NaN	NaN	NaN	NaN	NaN	NaN	NaN	NaN
									86	2.756	4.452	12.508	1.908	31.376	76.32	5.3	16.96	2.544	27.56	15.264	14.416	12.296	NaN	NaN	NaN	NaN	NaN	NaN	NaN	NaN	NaN	NaN	NaN	NaN	NaN	NaN	NaN	NaN	NaN	NaN	NaN	NaN	NaN	NaN	NaN	NaN	NaN	NaN	NaN
									87	24.168	3.604	8.056	12.296	3.18	2.968	12.296	3.816	5.3	3.392	6.36	235.532	5.088	16.112	7.632	5.3	5.724	1.908	8.268	5.3	24.592	7.42	4.452	1.272	49.608	10.388	18.02	43.248	1.272	NaN	NaN	NaN	NaN	NaN	NaN	NaN	NaN	NaN	NaN	NaN
									88	43.672	8.48	21.2	3.604	25.864	104.94	NaN	NaN	NaN	NaN	NaN	NaN	NaN	NaN	NaN	NaN	NaN	NaN	NaN	NaN	NaN	NaN	NaN	NaN	NaN	NaN	NaN	NaN	NaN	NaN	NaN	NaN	NaN	NaN	NaN	NaN	NaN	NaN	NaN	NaN
									89	26.712	8.692	13.568	6.148	NaN	NaN	NaN	NaN	NaN	NaN	NaN	NaN	NaN	NaN	NaN	NaN	NaN	NaN	NaN	NaN	NaN	NaN	NaN	NaN	NaN	NaN	NaN	NaN	NaN	NaN	NaN	NaN	NaN	NaN	NaN	NaN	NaN	NaN	NaN	NaN
									90	5.724	1.908	3.18	2.968	11.236	2.756	3.604	1.06	2.544	1.908	1.696	6.784	6.572	1.272	4.028	13.78	9.328	22.048	59.996	3.816	15.264	6.572	9.328	7.844	63.176	NaN	NaN	NaN	NaN	NaN	NaN	NaN	NaN	NaN	NaN	NaN	NaN	NaN	NaN	NaN
									91	24.592	1.908	16.748	10.812	8.48	41.128	13.568	7.844	24.38	13.78	29.68	9.328	16.112	41.128	36.676	6.996	49.396	11.66	9.116	27.984	71.444	NaN	NaN	NaN	NaN	NaN	NaN	NaN	NaN	NaN	NaN	NaN	NaN	NaN	NaN	NaN	NaN	NaN	NaN	NaN
									92	14.416	2.544	15.052	6.784	3.18	6.148	4.028	99.428	5.512	4.664	4.028	3.604	6.148	6.148	13.992	7.42	25.44	16.536	6.996	31.376	28.832	78.44	25.652	8.904	11.66	24.168	7.632	10.812	NaN	NaN	NaN	NaN	NaN	NaN	NaN	NaN	NaN	NaN	NaN	NaN
									93	12.932	17.384	6.996	11.236	5.512	18.868	7.844	21.412	NaN	NaN	NaN	NaN	NaN	NaN	NaN	NaN	NaN	NaN	NaN	NaN	NaN	NaN	NaN	NaN	NaN	NaN	NaN	NaN	NaN	NaN	NaN	NaN	NaN	NaN	NaN	NaN	NaN	NaN	NaN	NaN
									94	39.432	7.632	5.3	17.808	26.288	36.888	2.12	8.48	2.332	22.048	80.984	42.612	1.484	4.24	17.808	15.9	32.012	11.872	25.44	11.236	4.452	38.584	6.36	61.48	NaN	NaN	NaN	NaN	NaN	NaN	NaN	NaN	NaN	NaN	NaN	NaN	NaN	NaN	NaN	NaN
									95	43.672	12.72	21.624	14.628	1.484	4.876	2.756	7.42	6.572	9.116	2.332	9.964	40.492	NaN	NaN	NaN	NaN	NaN	NaN	NaN	NaN	NaN	NaN	NaN	NaN	NaN	NaN	NaN	NaN	NaN	NaN	NaN	NaN	NaN	NaN	NaN	NaN	NaN	NaN	NaN
									96	12.084	6.784	2.756	9.116	3.18	20.988	NaN	NaN	NaN	NaN	NaN	NaN	NaN	NaN	NaN	NaN	NaN	NaN	NaN	NaN	NaN	NaN	NaN	NaN	NaN	NaN	NaN	NaN	NaN	NaN	NaN	NaN	NaN	NaN	NaN	NaN	NaN	NaN	NaN	NaN
									97	47.064	5.724	7.844	28.408	11.024	6.148	8.268	7.42	10.176	4.876	11.66	6.996	6.572	6.572	29.044	10.388	17.808	17.808	306.764	NaN	NaN	NaN	NaN	NaN	NaN	NaN	NaN	NaN	NaN	NaN	NaN	NaN	NaN	NaN	NaN	NaN	NaN	NaN	NaN	NaN
									98	NaN	NaN	NaN	NaN	NaN	NaN	NaN	NaN	NaN	NaN	NaN	NaN	NaN	NaN	NaN	NaN	NaN	NaN	NaN	NaN	NaN	NaN	NaN	NaN	NaN	NaN	NaN	NaN	NaN	NaN	NaN	NaN	NaN	NaN	NaN	NaN	NaN	NaN	NaN	NaN
									99	15.052	25.44	2.12	27.984	7.42	32.648	11.66	7.42	NaN	NaN	NaN	NaN	NaN	NaN	NaN	NaN	NaN	NaN	NaN	NaN	NaN	NaN	NaN	NaN	NaN	NaN	NaN	NaN	NaN	NaN	NaN	NaN	NaN	NaN	NaN	NaN	NaN	NaN	NaN	NaN
									100	70.172	2.968	19.292	2.968	5.936	4.452	18.868	30.316	11.236	22.048	7.208	36.888	NaN	NaN	NaN	NaN	NaN	NaN	NaN	NaN	NaN	NaN	NaN	NaN	NaN	NaN	NaN	NaN	NaN	NaN	NaN	NaN	NaN	NaN	NaN	NaN	NaN	NaN	NaN	NaN
									101	30.528	30.952	5.724	11.024	2.12	22.472	10.176	16.536	3.18	6.148	21.836	38.372	113.208	15.052	19.292	102.608	NaN	NaN	NaN	NaN	NaN	NaN	NaN	NaN	NaN	NaN	NaN	NaN	NaN	NaN	NaN	NaN	NaN	NaN	NaN	NaN	NaN	NaN	NaN	NaN
									102	12.932	19.292	1.696	3.604	6.996	4.664	5.3	NaN	NaN	NaN	NaN	NaN	NaN	NaN	NaN	NaN	NaN	NaN	NaN	NaN	NaN	NaN	NaN	NaN	NaN	NaN	NaN	NaN	NaN	NaN	NaN	NaN	NaN	NaN	NaN	NaN	NaN	NaN	NaN	NaN
									103	31.164	7.42	2.544	8.692	18.232	9.964	8.692	9.328	NaN	NaN	NaN	NaN	NaN	NaN	NaN	NaN	NaN	NaN	NaN	NaN	NaN	NaN	NaN	NaN	NaN	NaN	NaN	NaN	NaN	NaN	NaN	NaN	NaN	NaN	NaN	NaN	NaN	NaN	NaN	NaN
									104	5.724	14.204	17.808	13.144	4.876	5.724	4.876	22.26	2.756	11.872	11.024	37.1	58.512	121.688	NaN	NaN	NaN	NaN	NaN	NaN	NaN	NaN	NaN	NaN	NaN	NaN	NaN	NaN	NaN	NaN	NaN	NaN	NaN	NaN	NaN	NaN	NaN	NaN	NaN	NaN
									105	6.148	19.08	12.084	17.172	3.18	21.624	2.332	18.656	6.148	3.604	11.236	5.3	87.344	NaN	NaN	NaN	NaN	NaN	NaN	NaN	NaN	NaN	NaN	NaN	NaN	NaN	NaN	NaN	NaN	NaN	NaN	NaN	NaN	NaN	NaN	NaN	NaN	NaN	NaN	NaN
									106	23.108	9.964	6.36	4.876	9.328	19.292	12.932	14.204	4.664	3.18	82.044	13.144	1.484	31.8	4.664	68.9	NaN	NaN	NaN	NaN	NaN	NaN	NaN	NaN	NaN	NaN	NaN	NaN	NaN	NaN	NaN	NaN	NaN	NaN	NaN	NaN	NaN	NaN	NaN	NaN
									107	34.768	11.024	15.688	3.816	16.96	18.868	11.448	4.028	2.756	2.756	57.876	11.872	29.892	10.6	1.272	7.632	14.84	30.104	18.02	6.148	4.452	NaN	NaN	NaN	NaN	NaN	NaN	NaN	NaN	NaN	NaN	NaN	NaN	NaN	NaN	NaN	NaN	NaN	NaN	NaN
									108	35.616	27.984	1.272	7.208	7.42	63.6	3.604	10.388	15.264	15.476	29.68	2.332	13.78	5.724	NaN	NaN	NaN	NaN	NaN	NaN	NaN	NaN	NaN	NaN	NaN	NaN	NaN	NaN	NaN	NaN	NaN	NaN	NaN	NaN	NaN	NaN	NaN	NaN	NaN	NaN
									109	12.932	9.752	7.42	1.908	28.832	7.208	8.692	2.756	36.676	12.508	9.328	9.116	5.3	4.028	NaN	NaN	NaN	NaN	NaN	NaN	NaN	NaN	NaN	NaN	NaN	NaN	NaN	NaN	NaN	NaN	NaN	NaN	NaN	NaN	NaN	NaN	NaN	NaN	NaN	NaN
									110	14.628	9.116	5.088	10.812	19.504	8.268	2.544	5.3	8.692	16.536	14.416	3.816	12.084	32.224	7.844	33.496	18.444	7.632	0.212	NaN	NaN	NaN	NaN	NaN	NaN	NaN	NaN	NaN	NaN	NaN	NaN	NaN	NaN	NaN	NaN	NaN	NaN	NaN	NaN	NaN
									111	7.42	14.628	9.116	10.388	11.236	3.392	16.96	4.452	11.448	35.404	NaN	NaN	NaN	NaN	NaN	NaN	NaN	NaN	NaN	NaN	NaN	NaN	NaN	NaN	NaN	NaN	NaN	NaN	NaN	NaN	NaN	NaN	NaN	NaN	NaN	NaN	NaN	NaN	NaN	NaN
									112	30.952	5.3	3.604	10.176	8.268	1.272	14.84	9.328	23.532	29.256	1.06	6.572	3.604	20.352	11.448	10.812	13.144	22.684	42.824	13.568	11.448	1.272	1.06	2.332	27.136	198.432	NaN	NaN	NaN	NaN	NaN	NaN	NaN	NaN	NaN	NaN	NaN	NaN	NaN	NaN
									113	9.752	12.084	16.96	19.08	20.352	13.78	8.904	NaN	NaN	NaN	NaN	NaN	NaN	NaN	NaN	NaN	NaN	NaN	NaN	NaN	NaN	NaN	NaN	NaN	NaN	NaN	NaN	NaN	NaN	NaN	NaN	NaN	NaN	NaN	NaN	NaN	NaN	NaN	NaN	NaN
									114	93.28	5.3	17.172	6.36	15.264	68.688	4.876	3.816	7.844	19.504	8.692	8.056	21.624	64.448	30.104	66.568	31.8	54.06	14.204	1.908	NaN	NaN	NaN	NaN	NaN	NaN	NaN	NaN	NaN	NaN	NaN	NaN	NaN	NaN	NaN	NaN	NaN	NaN	NaN	NaN
									115	6.784	30.528	21.412	7.42	62.328	83.952	15.688	1.696	10.812	54.908	15.052	6.36	8.056	10.812	7.42	2.332	1.908	11.448	32.648	2.12	23.32	13.144	9.328	7.42	32.648	42.4	1.696	NaN	NaN	NaN	NaN	NaN	NaN	NaN	NaN	NaN	NaN	NaN	NaN	NaN
									116	21.624	51.092	6.148	18.444	8.48	13.568	8.056	6.572	8.48	17.808	1.06	12.72	17.172	10.388	4.664	51.304	13.992	NaN	NaN	NaN	NaN	NaN	NaN	NaN	NaN	NaN	NaN	NaN	NaN	NaN	NaN	NaN	NaN	NaN	NaN	NaN	NaN	NaN	NaN	NaN
									117	NaN	NaN	NaN	NaN	NaN	NaN	NaN	NaN	NaN	NaN	NaN	NaN	NaN	NaN	NaN	NaN	NaN	NaN	NaN	NaN	NaN	NaN	NaN	NaN	NaN	NaN	NaN	NaN	NaN	NaN	NaN	NaN	NaN	NaN	NaN	NaN	NaN	NaN	NaN	NaN
									1	NaN	NaN	NaN	NaN	NaN	NaN	NaN	NaN	NaN	NaN	NaN	NaN	NaN	NaN	NaN	NaN	NaN	NaN	NaN	NaN	NaN	NaN	NaN	NaN	NaN	NaN	NaN	NaN	NaN	NaN	NaN	NaN	NaN	NaN	NaN	NaN	NaN	NaN	NaN	NaN
									2	12.48	19.968	3.432	2.496	20.904	2.496	59.592	11.856	5.616	11.232	38.376	25.896	NaN	NaN	NaN	NaN	NaN	NaN	NaN	NaN	NaN	NaN	NaN	NaN	NaN	NaN	NaN	NaN	NaN	NaN	NaN	NaN	NaN	NaN	NaN	NaN	NaN	NaN	NaN	NaN
									3	NaN	NaN	NaN	NaN	NaN	NaN	NaN	NaN	NaN	NaN	NaN	NaN	NaN	NaN	NaN	NaN	NaN	NaN	NaN	NaN	NaN	NaN	NaN	NaN	NaN	NaN	NaN	NaN	NaN	NaN	NaN	NaN	NaN	NaN	NaN	NaN	NaN	NaN	NaN	NaN
									4	24.336	174.408	13.416	28.08	7.8	1.872	16.848	15.288	2.808	17.16	15.912	7.176	10.608	6.552	17.472	4.68	65.832	NaN	NaN	NaN	NaN	NaN	NaN	NaN	NaN	NaN	NaN	NaN	NaN	NaN	NaN	NaN	NaN	NaN	NaN	NaN	NaN	NaN	NaN	NaN
									5	35.256	4.992	37.44	25.896	7.176	4.992	4.368	41.808	13.416	34.008	9.048	4.992	12.48	1.872	39.312	18.72	5.928	19.968	93.6	10.296	10.608	3.12	678.6	2.184	NaN	NaN	NaN	NaN	NaN	NaN	NaN	NaN	NaN	NaN	NaN	NaN	NaN	NaN	NaN	NaN
									6	NaN	NaN	NaN	NaN	NaN	NaN	NaN	NaN	NaN	NaN	NaN	NaN	NaN	NaN	NaN	NaN	NaN	NaN	NaN	NaN	NaN	NaN	NaN	NaN	NaN	NaN	NaN	NaN	NaN	NaN	NaN	NaN	NaN	NaN	NaN	NaN	NaN	NaN	NaN	NaN
									7	NaN	NaN	NaN	NaN	NaN	NaN	NaN	NaN	NaN	NaN	NaN	NaN	NaN	NaN	NaN	NaN	NaN	NaN	NaN	NaN	NaN	NaN	NaN	NaN	NaN	NaN	NaN	NaN	NaN	NaN	NaN	NaN	NaN	NaN	NaN	NaN	NaN	NaN	NaN	NaN
									8	4.056	1.872	39.624	4.992	6.24	14.04	3.432	9.984	1.248	4.992	3.12	8.736	22.152	7.488	29.64	20.592	71.76	12.168	7.8	12.168	30.264	4.368	772.824	NaN	NaN	NaN	NaN	NaN	NaN	NaN	NaN	NaN	NaN	NaN	NaN	NaN	NaN	NaN	NaN	NaN
									9	15.288	5.304	17.784	4.056	50.856	14.04	1.872	9.672	6.552	17.16	16.224	1.872	12.48	5.616	8.112	0.936	4.68	9.36	62.088	74.88	7.488	3.12	28.704	2.808	2.496	498.576	NaN	NaN	NaN	NaN	NaN	NaN	NaN	NaN	NaN	NaN	NaN	NaN	NaN	NaN
									10	2.808	0.624	4.992	18.096	6.24	12.48	1.872	45.864	7.8	4.056	3.12	18.72	13.416	3.12	72.384	51.48	NaN	NaN	NaN	NaN	NaN	NaN	NaN	NaN	NaN	NaN	NaN	NaN	NaN	NaN	NaN	NaN	NaN	NaN	NaN	NaN	NaN	NaN	NaN	NaN
									11	19.656	5.616	19.968	12.168	46.176	36.192	57.096	5.928	15.288	5.304	15.288	24.336	4.68	5.616	41.184	19.968	12.168	0.936	12.168	NaN	NaN	NaN	NaN	NaN	NaN	NaN	NaN	NaN	NaN	NaN	NaN	NaN	NaN	NaN	NaN	NaN	NaN	NaN	NaN	NaN
									12	52.416	3.12	22.776	17.16	12.48	0.936	1.872	1.56	3.744	4.992	18.096	7.176	26.208	12.48	4.056	11.856	69.576	37.128	49.608	12.168	1.872	1.56	218.4	NaN	NaN	NaN	NaN	NaN	NaN	NaN	NaN	NaN	NaN	NaN	NaN	NaN	NaN	NaN	NaN	NaN
									13	11.232	21.84	4.68	14.04	20.592	8.112	2.184	6.24	2.808	5.928	6.552	45.864	5.304	31.2	4.368	3.744	9.36	5.928	52.728	6.552	82.68	218.712	NaN	NaN	NaN	NaN	NaN	NaN	NaN	NaN	NaN	NaN	NaN	NaN	NaN	NaN	NaN	NaN	NaN	NaN
									14	11.856	6.24	13.728	3.12	14.04	3.744	13.728	16.536	18.096	8.112	14.976	6.24	87.048	14.04	25.584	5.304	2.184	30.264	54.6	158.496	NaN	NaN	NaN	NaN	NaN	NaN	NaN	NaN	NaN	NaN	NaN	NaN	NaN	NaN	NaN	NaN	NaN	NaN	NaN	NaN
									15	21.528	24.024	4.68	5.928	54.6	4.368	34.632	1.872	4.368	27.768	4.368	7.8	69.264	25.272	2.184	2.184	17.784	2.496	39	1.872	4.368	25.584	32.136	5.928	20.28	35.88	455.52	77.688	9.36	NaN	NaN	NaN	NaN	NaN	NaN	NaN	NaN	NaN	NaN	NaN
									16	NaN	NaN	NaN	NaN	NaN	NaN	NaN	NaN	NaN	NaN	NaN	NaN	NaN	NaN	NaN	NaN	NaN	NaN	NaN	NaN	NaN	NaN	NaN	NaN	NaN	NaN	NaN	NaN	NaN	NaN	NaN	NaN	NaN	NaN	NaN	NaN	NaN	NaN	NaN	NaN
									17	65.52	6.24	11.232	19.032	3.744	5.928	28.08	23.712	NaN	NaN	NaN	NaN	NaN	NaN	NaN	NaN	NaN	NaN	NaN	NaN	NaN	NaN	NaN	NaN	NaN	NaN	NaN	NaN	NaN	NaN	NaN	NaN	NaN	NaN	NaN	NaN	NaN	NaN	NaN	NaN
									18	51.168	3.744	4.368	14.664	68.64	4.992	8.112	11.856	19.968	2.184	132.912	1.248	0.936	24.336	12.168	13.416	48.36	13.416	7.488	46.488	55.848	NaN	NaN	NaN	NaN	NaN	NaN	NaN	NaN	NaN	NaN	NaN	NaN	NaN	NaN	NaN	NaN	NaN	NaN	NaN
									19	13.416	20.592	5.304	13.104	4.056	29.016	16.848	1.56	5.928	3.12	5.304	6.552	109.2	57.72	1.248	3.432	46.8	8.736	21.528	2.184	3.12	5.928	513.24	NaN	NaN	NaN	NaN	NaN	NaN	NaN	NaN	NaN	NaN	NaN	NaN	NaN	NaN	NaN	NaN	NaN
									20	NaN	NaN	NaN	NaN	NaN	NaN	NaN	NaN	NaN	NaN	NaN	NaN	NaN	NaN	NaN	NaN	NaN	NaN	NaN	NaN	NaN	NaN	NaN	NaN	NaN	NaN	NaN	NaN	NaN	NaN	NaN	NaN	NaN	NaN	NaN	NaN	NaN	NaN	NaN	NaN
									21	3.12	6.552	28.392	34.632	17.472	4.368	91.728	7.488	2.496	23.4	13.728	17.784	45.24	43.992	13.104	111.072	NaN	NaN	NaN	NaN	NaN	NaN	NaN	NaN	NaN	NaN	NaN	NaN	NaN	NaN	NaN	NaN	NaN	NaN	NaN	NaN	NaN	NaN	NaN	NaN
									22	16.536	12.168	1.248	26.52	23.088	22.152	3.12	16.536	9.672	10.608	1.56	3.12	131.664	22.776	9.672	3.744	4.056	186.576	NaN	NaN	NaN	NaN	NaN	NaN	NaN	NaN	NaN	NaN	NaN	NaN	NaN	NaN	NaN	NaN	NaN	NaN	NaN	NaN	NaN	NaN
									23	NaN	NaN	NaN	NaN	NaN	NaN	NaN	NaN	NaN	NaN	NaN	NaN	NaN	NaN	NaN	NaN	NaN	NaN	NaN	NaN	NaN	NaN	NaN	NaN	NaN	NaN	NaN	NaN	NaN	NaN	NaN	NaN	NaN	NaN	NaN	NaN	NaN	NaN	NaN	NaN
									24	NaN	NaN	NaN	NaN	NaN	NaN	NaN	NaN	NaN	NaN	NaN	NaN	NaN	NaN	NaN	NaN	NaN	NaN	NaN	NaN	NaN	NaN	NaN	NaN	NaN	NaN	NaN	NaN	NaN	NaN	NaN	NaN	NaN	NaN	NaN	NaN	NaN	NaN	NaN	NaN
									25	NaN	NaN	NaN	NaN	NaN	NaN	NaN	NaN	NaN	NaN	NaN	NaN	NaN	NaN	NaN	NaN	NaN	NaN	NaN	NaN	NaN	NaN	NaN	NaN	NaN	NaN	NaN	NaN	NaN	NaN	NaN	NaN	NaN	NaN	NaN	NaN	NaN	NaN	NaN	NaN
									26	8.424	21.216	11.856	1.872	11.856	21.84	1.56	1.872	4.056	NaN	NaN	NaN	NaN	NaN	NaN	NaN	NaN	NaN	NaN	NaN	NaN	NaN	NaN	NaN	NaN	NaN	NaN	NaN	NaN	NaN	NaN	NaN	NaN	NaN	NaN	NaN	NaN	NaN	NaN	NaN
									27	NaN	NaN	NaN	NaN	NaN	NaN	NaN	NaN	NaN	NaN	NaN	NaN	NaN	NaN	NaN	NaN	NaN	NaN	NaN	NaN	NaN	NaN	NaN	NaN	NaN	NaN	NaN	NaN	NaN	NaN	NaN	NaN	NaN	NaN	NaN	NaN	NaN	NaN	NaN	NaN
									28	NaN	NaN	NaN	NaN	NaN	NaN	NaN	NaN	NaN	NaN	NaN	NaN	NaN	NaN	NaN	NaN	NaN	NaN	NaN	NaN	NaN	NaN	NaN	NaN	NaN	NaN	NaN	NaN	NaN	NaN	NaN	NaN	NaN	NaN	NaN	NaN	NaN	NaN	NaN	NaN
									29	NaN	NaN	NaN	NaN	NaN	NaN	NaN	NaN	NaN	NaN	NaN	NaN	NaN	NaN	NaN	NaN	NaN	NaN	NaN	NaN	NaN	NaN	NaN	NaN	NaN	NaN	NaN	NaN	NaN	NaN	NaN	NaN	NaN	NaN	NaN	NaN	NaN	NaN	NaN	NaN
									30	NaN	NaN	NaN	NaN	NaN	NaN	NaN	NaN	NaN	NaN	NaN	NaN	NaN	NaN	NaN	NaN	NaN	NaN	NaN	NaN	NaN	NaN	NaN	NaN	NaN	NaN	NaN	NaN	NaN	NaN	NaN	NaN	NaN	NaN	NaN	NaN	NaN	NaN	NaN	NaN
									31	NaN	NaN	NaN	NaN	NaN	NaN	NaN	NaN	NaN	NaN	NaN	NaN	NaN	NaN	NaN	NaN	NaN	NaN	NaN	NaN	NaN	NaN	NaN	NaN	NaN	NaN	NaN	NaN	NaN	NaN	NaN	NaN	NaN	NaN	NaN	NaN	NaN	NaN	NaN	NaN
									32	11.856	6.24	8.112	10.608	4.992	3.12	60.216	NaN	NaN	NaN	NaN	NaN	NaN	NaN	NaN	NaN	NaN	NaN	NaN	NaN	NaN	NaN	NaN	NaN	NaN	NaN	NaN	NaN	NaN	NaN	NaN	NaN	NaN	NaN	NaN	NaN	NaN	NaN	NaN	NaN
									33	1.872	6.552	3.12	1.872	19.656	9.36	35.88	31.2	8.112	129.792	1.56	4.68	40.872	2.184	52.728	19.968	7.488	7.176	2.184	383.76	NaN	NaN	NaN	NaN	NaN	NaN	NaN	NaN	NaN	NaN	NaN	NaN	NaN	NaN	NaN	NaN	NaN	NaN	NaN	NaN
									34	20.592	3.12	2.184	7.488	1.56	20.904	1.56	1.248	15.6	1.872	12.168	21.528	4.368	53.664	7.8	1.248	1.56	2.808	59.592	7.176	14.976	10.92	39.312	NaN	NaN	NaN	NaN	NaN	NaN	NaN	NaN	NaN	NaN	NaN	NaN	NaN	NaN	NaN	NaN	NaN
									35	5.304	32.76	2.184	78.624	19.344	32.76	28.08	13.728	2.808	4.992	3.12	6.552	55.848	5.616	26.52	33.696	53.352	39.624	4.992	9.36	589.056	NaN	NaN	NaN	NaN	NaN	NaN	NaN	NaN	NaN	NaN	NaN	NaN	NaN	NaN	NaN	NaN	NaN	NaN	NaN
									36	2.496	21.216	8.736	6.24	26.832	8.112	32.448	8.112	9.984	NaN	NaN	NaN	NaN	NaN	NaN	NaN	NaN	NaN	NaN	NaN	NaN	NaN	NaN	NaN	NaN	NaN	NaN	NaN	NaN	NaN	NaN	NaN	NaN	NaN	NaN	NaN	NaN	NaN	NaN	NaN
									37	NaN	NaN	NaN	NaN	NaN	NaN	NaN	NaN	NaN	NaN	NaN	NaN	NaN	NaN	NaN	NaN	NaN	NaN	NaN	NaN	NaN	NaN	NaN	NaN	NaN	NaN	NaN	NaN	NaN	NaN	NaN	NaN	NaN	NaN	NaN	NaN	NaN	NaN	NaN	NaN
									38	19.032	8.736	7.488	0.936	13.104	7.8	NaN	NaN	NaN	NaN	NaN	NaN	NaN	NaN	NaN	NaN	NaN	NaN	NaN	NaN	NaN	NaN	NaN	NaN	NaN	NaN	NaN	NaN	NaN	NaN	NaN	NaN	NaN	NaN	NaN	NaN	NaN	NaN	NaN	NaN
									39	NaN	NaN	NaN	NaN	NaN	NaN	NaN	NaN	NaN	NaN	NaN	NaN	NaN	NaN	NaN	NaN	NaN	NaN	NaN	NaN	NaN	NaN	NaN	NaN	NaN	NaN	NaN	NaN	NaN	NaN	NaN	NaN	NaN	NaN	NaN	NaN	NaN	NaN	NaN	NaN
									40	10.296	8.736	1.56	64.272	22.776	17.472	3.744	19.968	11.544	34.944	9.36	4.68	36.816	21.528	9.36	35.256	14.976	64.584	81.744	7.176	4.68	443.664	NaN	NaN	NaN	NaN	NaN	NaN	NaN	NaN	NaN	NaN	NaN	NaN	NaN	NaN	NaN	NaN	NaN	NaN
									41	NaN	NaN	NaN	NaN	NaN	NaN	NaN	NaN	NaN	NaN	NaN	NaN	NaN	NaN	NaN	NaN	NaN	NaN	NaN	NaN	NaN	NaN	NaN	NaN	NaN	NaN	NaN	NaN	NaN	NaN	NaN	NaN	NaN	NaN	NaN	NaN	NaN	NaN	NaN	NaN
									42	2.184	5.616	29.328	12.792	7.8	8.112	15.288	33.072	3.12	19.968	3.432	4.68	5.928	NaN	NaN	NaN	NaN	NaN	NaN	NaN	NaN	NaN	NaN	NaN	NaN	NaN	NaN	NaN	NaN	NaN	NaN	NaN	NaN	NaN	NaN	NaN	NaN	NaN	NaN	NaN
									43	3.12	13.416	26.208	4.992	48.984	8.424	22.776	9.984	27.768	5.304	NaN	NaN	NaN	NaN	NaN	NaN	NaN	NaN	NaN	NaN	NaN	NaN	NaN	NaN	NaN	NaN	NaN	NaN	NaN	NaN	NaN	NaN	NaN	NaN	NaN	NaN	NaN	NaN	NaN	NaN
									44	NaN	NaN	NaN	NaN	NaN	NaN	NaN	NaN	NaN	NaN	NaN	NaN	NaN	NaN	NaN	NaN	NaN	NaN	NaN	NaN	NaN	NaN	NaN	NaN	NaN	NaN	NaN	NaN	NaN	NaN	NaN	NaN	NaN	NaN	NaN	NaN	NaN	NaN	NaN	NaN
									45	NaN	NaN	NaN	NaN	NaN	NaN	NaN	NaN	NaN	NaN	NaN	NaN	NaN	NaN	NaN	NaN	NaN	NaN	NaN	NaN	NaN	NaN	NaN	NaN	NaN	NaN	NaN	NaN	NaN	NaN	NaN	NaN	NaN	NaN	NaN	NaN	NaN	NaN	NaN	NaN
									46	15.912	1.872	4.056	4.368	2.808	8.736	3.744	1.872	4.368	39.936	20.592	47.424	NaN	NaN	NaN	NaN	NaN	NaN	NaN	NaN	NaN	NaN	NaN	NaN	NaN	NaN	NaN	NaN	NaN	NaN	NaN	NaN	NaN	NaN	NaN	NaN	NaN	NaN	NaN	NaN
									47	1.56	9.672	5.928	9.984	3.12	21.216	2.184	6.864	5.928	25.584	0.936	2.496	2.496	3.432	13.104	2.184	NaN	NaN	NaN	NaN	NaN	NaN	NaN	NaN	NaN	NaN	NaN	NaN	NaN	NaN	NaN	NaN	NaN	NaN	NaN	NaN	NaN	NaN	NaN	NaN
									48	2.496	12.168	59.904	19.032	34.32	23.4	1.872	4.056	2.184	21.84	3.432	6.864	17.16	14.04	12.792	4.992	30.576	37.752	110.448	2.496	14.04	25.896	2.496	11.544	20.592	19.656	584.064	NaN	NaN	NaN	NaN	NaN	NaN	NaN	NaN	NaN	NaN	NaN	NaN	NaN
									49	3.12	7.176	4.992	27.768	3.432	0.936	6.552	12.168	4.68	2.496	5.304	2.496	10.296	NaN	NaN	NaN	NaN	NaN	NaN	NaN	NaN	NaN	NaN	NaN	NaN	NaN	NaN	NaN	NaN	NaN	NaN	NaN	NaN	NaN	NaN	NaN	NaN	NaN	NaN	NaN
									50	3.432	19.344	4.68	4.992	15.6	1.872	4.68	15.288	23.088	8.736	NaN	NaN	NaN	NaN	NaN	NaN	NaN	NaN	NaN	NaN	NaN	NaN	NaN	NaN	NaN	NaN	NaN	NaN	NaN	NaN	NaN	NaN	NaN	NaN	NaN	NaN	NaN	NaN	NaN	NaN
									51	NaN	NaN	NaN	NaN	NaN	NaN	NaN	NaN	NaN	NaN	NaN	NaN	NaN	NaN	NaN	NaN	NaN	NaN	NaN	NaN	NaN	NaN	NaN	NaN	NaN	NaN	NaN	NaN	NaN	NaN	NaN	NaN	NaN	NaN	NaN	NaN	NaN	NaN	NaN	NaN
									52	12.168	14.352	12.48	4.68	NaN	NaN	NaN	NaN	NaN	NaN	NaN	NaN	NaN	NaN	NaN	NaN	NaN	NaN	NaN	NaN	NaN	NaN	NaN	NaN	NaN	NaN	NaN	NaN	NaN	NaN	NaN	NaN	NaN	NaN	NaN	NaN	NaN	NaN	NaN	NaN
									53	2.808	4.68	10.608	11.544	8.424	6.552	3.744	4.056	0.936	3.744	50.544	22.776	2.496	2.496	2.808	5.928	1.56	1.56	30.264	10.608	4.056	1.872	14.664	4.992	7.488	15.912	1.872	4.368	3.744	8.736	1.56	280.8	NaN	NaN	NaN	NaN	NaN	NaN	NaN	NaN
									54	9.984	3.432	37.752	1.872	20.28	5.928	11.544	22.776	4.368	4.68	8.112	52.104	56.16	14.04	10.296	13.728	274.56	NaN	NaN	NaN	NaN	NaN	NaN	NaN	NaN	NaN	NaN	NaN	NaN	NaN	NaN	NaN	NaN	NaN	NaN	NaN	NaN	NaN	NaN	NaN
									55	NaN	NaN	NaN	NaN	NaN	NaN	NaN	NaN	NaN	NaN	NaN	NaN	NaN	NaN	NaN	NaN	NaN	NaN	NaN	NaN	NaN	NaN	NaN	NaN	NaN	NaN	NaN	NaN	NaN	NaN	NaN	NaN	NaN	NaN	NaN	NaN	NaN	NaN	NaN	NaN
									56	111.384	7.176	7.488	15.288	8.112	4.992	2.808	9.984	14.04	18.096	5.616	7.488	32.448	5.928	3.744	19.656	4.368	24.024	7.488	19.656	16.536	7.176	17.472	223.704	NaN	NaN	NaN	NaN	NaN	NaN	NaN	NaN	NaN	NaN	NaN	NaN	NaN	NaN	NaN	NaN
									57	57.408	3.432	158.808	8.112	2.496	2.496	20.592	8.112	4.992	5.928	32.76	23.088	8.424	27.768	100.464	3.12	10.296	14.664	5.304	2.184	19.656	465.504	NaN	NaN	NaN	NaN	NaN	NaN	NaN	NaN	NaN	NaN	NaN	NaN	NaN	NaN	NaN	NaN	NaN	NaN
									58	37.44	37.44	21.84	90.48	3.12	37.128	15.912	4.368	1.248	44.304	4.056	12.792	61.152	NaN	NaN	NaN	NaN	NaN	NaN	NaN	NaN	NaN	NaN	NaN	NaN	NaN	NaN	NaN	NaN	NaN	NaN	NaN	NaN	NaN	NaN	NaN	NaN	NaN	NaN	NaN
									59	66.144	24.024	35.88	25.896	14.976	10.92	2.808	14.664	12.792	103.584	153.816	NaN	NaN	NaN	NaN	NaN	NaN	NaN	NaN	NaN	NaN	NaN	NaN	NaN	NaN	NaN	NaN	NaN	NaN	NaN	NaN	NaN	NaN	NaN	NaN	NaN	NaN	NaN	NaN	NaN
									60	2.808	2.496	10.296	3.432	0.936	2.496	14.04	8.424	25.272	35.256	81.744	9.36	70.2	61.152	4.992	8.112	NaN	NaN	NaN	NaN	NaN	NaN	NaN	NaN	NaN	NaN	NaN	NaN	NaN	NaN	NaN	NaN	NaN	NaN	NaN	NaN	NaN	NaN	NaN	NaN
									61	119.184	20.904	12.48	3.744	11.232	27.768	32.136	NaN	NaN	NaN	NaN	NaN	NaN	NaN	NaN	NaN	NaN	NaN	NaN	NaN	NaN	NaN	NaN	NaN	NaN	NaN	NaN	NaN	NaN	NaN	NaN	NaN	NaN	NaN	NaN	NaN	NaN	NaN	NaN	NaN
									62	44.928	44.304	14.976	17.472	17.472	23.712	32.448	3.12	9.36	12.792	10.296	1.248	9.984	12.48	73.632	11.856	4.68	6.552	12.792	551.304	NaN	NaN	NaN	NaN	NaN	NaN	NaN	NaN	NaN	NaN	NaN	NaN	NaN	NaN	NaN	NaN	NaN	NaN	NaN	NaN
									63	NaN	NaN	NaN	NaN	NaN	NaN	NaN	NaN	NaN	NaN	NaN	NaN	NaN	NaN	NaN	NaN	NaN	NaN	NaN	NaN	NaN	NaN	NaN	NaN	NaN	NaN	NaN	NaN	NaN	NaN	NaN	NaN	NaN	NaN	NaN	NaN	NaN	NaN	NaN	NaN
									64	23.712	29.64	1.56	16.224	3.744	4.056	2.496	11.856	48.36	11.856	11.232	14.664	4.056	0.936	103.272	50.232	7.488	11.544	8.424	55.848	6.552	178.776	2.808	6.24	35.568	12.48	14.04	NaN	NaN	NaN	NaN	NaN	NaN	NaN	NaN	NaN	NaN	NaN	NaN	NaN
									65	2.808	24.96	12.48	15.912	40.56	6.24	13.104	31.512	5.928	NaN	NaN	NaN	NaN	NaN	NaN	NaN	NaN	NaN	NaN	NaN	NaN	NaN	NaN	NaN	NaN	NaN	NaN	NaN	NaN	NaN	NaN	NaN	NaN	NaN	NaN	NaN	NaN	NaN	NaN	NaN
									66	11.544	6.24	9.36	15.6	24.024	12.168	9.984	4.368	4.68	9.048	65.208	3.432	19.032	39.936	41.184	3.432	14.976	NaN	NaN	NaN	NaN	NaN	NaN	NaN	NaN	NaN	NaN	NaN	NaN	NaN	NaN	NaN	NaN	NaN	NaN	NaN	NaN	NaN	NaN	NaN
									67	13.416	12.168	9.048	17.16	8.112	0.936	22.776	4.368	25.272	24.648	99.216	30.576	121.68	14.352	7.488	9.672	4.992	0.936	18.72	17.472	NaN	NaN	NaN	NaN	NaN	NaN	NaN	NaN	NaN	NaN	NaN	NaN	NaN	NaN	NaN	NaN	NaN	NaN	NaN	NaN
									68	1.248	5.616	15.6	1.56	5.304	135.408	6.864	39.936	NaN	NaN	NaN	NaN	NaN	NaN	NaN	NaN	NaN	NaN	NaN	NaN	NaN	NaN	NaN	NaN	NaN	NaN	NaN	NaN	NaN	NaN	NaN	NaN	NaN	NaN	NaN	NaN	NaN	NaN	NaN	NaN
									69	13.416	5.928	6.24	3.744	1.56	58.344	14.664	14.04	14.976	73.32	14.352	53.04	159.12	NaN	NaN	NaN	NaN	NaN	NaN	NaN	NaN	NaN	NaN	NaN	NaN	NaN	NaN	NaN	NaN	NaN	NaN	NaN	NaN	NaN	NaN	NaN	NaN	NaN	NaN	NaN
									70	4.368	1.872	8.112	2.496	1.56	5.928	31.512	1.56	4.056	10.92	33.072	27.456	2.496	NaN	NaN	NaN	NaN	NaN	NaN	NaN	NaN	NaN	NaN	NaN	NaN	NaN	NaN	NaN	NaN	NaN	NaN	NaN	NaN	NaN	NaN	NaN	NaN	NaN	NaN	NaN
									71	40.872	12.48	16.536	10.92	4.992	17.472	9.672	7.176	25.272	10.608	0.936	54.6	64.272	27.768	68.64	1.56	1.872	NaN	NaN	NaN	NaN	NaN	NaN	NaN	NaN	NaN	NaN	NaN	NaN	NaN	NaN	NaN	NaN	NaN	NaN	NaN	NaN	NaN	NaN	NaN
									72	NaN	NaN	NaN	NaN	NaN	NaN	NaN	NaN	NaN	NaN	NaN	NaN	NaN	NaN	NaN	NaN	NaN	NaN	NaN	NaN	NaN	NaN	NaN	NaN	NaN	NaN	NaN	NaN	NaN	NaN	NaN	NaN	NaN	NaN	NaN	NaN	NaN	NaN	NaN	NaN
									73	1.872	3.432	17.16	1.248	24.648	6.552	9.672	4.368	7.176	4.368	16.848	34.32	5.928	15.6	30.264	8.112	NaN	NaN	NaN	NaN	NaN	NaN	NaN	NaN	NaN	NaN	NaN	NaN	NaN	NaN	NaN	NaN	NaN	NaN	NaN	NaN	NaN	NaN	NaN	NaN
									74	49.92	1.872	5.928	24.96	4.992	2.184	5.304	19.032	31.824	7.488	4.68	6.24	5.616	16.224	38.688	23.712	8.736	NaN	NaN	NaN	NaN	NaN	NaN	NaN	NaN	NaN	NaN	NaN	NaN	NaN	NaN	NaN	NaN	NaN	NaN	NaN	NaN	NaN	NaN	NaN
									75	22.776	8.112	2.184	35.88	9.36	33.384	6.864	86.112	1.872	NaN	NaN	NaN	NaN	NaN	NaN	NaN	NaN	NaN	NaN	NaN	NaN	NaN	NaN	NaN	NaN	NaN	NaN	NaN	NaN	NaN	NaN	NaN	NaN	NaN	NaN	NaN	NaN	NaN	NaN	NaN
									76	88.92	68.328	69.888	0.936	2.184	1.56	1.56	1.248	0.936	1.248	1.248	0.936	NaN	NaN	NaN	NaN	NaN	NaN	NaN	NaN	NaN	NaN	NaN	NaN	NaN	NaN	NaN	NaN	NaN	NaN	NaN	NaN	NaN	NaN	NaN	NaN	NaN	NaN	NaN	NaN
									77	9.048	1.872	8.112	1.872	10.608	4.68	21.216	NaN	NaN	NaN	NaN	NaN	NaN	NaN	NaN	NaN	NaN	NaN	NaN	NaN	NaN	NaN	NaN	NaN	NaN	NaN	NaN	NaN	NaN	NaN	NaN	NaN	NaN	NaN	NaN	NaN	NaN	NaN	NaN	NaN
									78	11.544	16.224	34.008	26.52	2.496	3.12	4.992	88.296	7.176	3.12	2.184	164.736	5.616	9.672	51.792	28.08	1.872	11.856	466.128	NaN	NaN	NaN	NaN	NaN	NaN	NaN	NaN	NaN	NaN	NaN	NaN	NaN	NaN	NaN	NaN	NaN	NaN	NaN	NaN	NaN
									79	NaN	NaN	NaN	NaN	NaN	NaN	NaN	NaN	NaN	NaN	NaN	NaN	NaN	NaN	NaN	NaN	NaN	NaN	NaN	NaN	NaN	NaN	NaN	NaN	NaN	NaN	NaN	NaN	NaN	NaN	NaN	NaN	NaN	NaN	NaN	NaN	NaN	NaN	NaN	NaN
									80	10.92	2.808	9.36	7.176	2.496	2.496	8.736	8.112	2.184	6.24	9.672	9.048	6.552	30.576	0.936	39.312	18.408	141.024	NaN	NaN	NaN	NaN	NaN	NaN	NaN	NaN	NaN	NaN	NaN	NaN	NaN	NaN	NaN	NaN	NaN	NaN	NaN	NaN	NaN	NaN
									81	NaN	NaN	NaN	NaN	NaN	NaN	NaN	NaN	NaN	NaN	NaN	NaN	NaN	NaN	NaN	NaN	NaN	NaN	NaN	NaN	NaN	NaN	NaN	NaN	NaN	NaN	NaN	NaN	NaN	NaN	NaN	NaN	NaN	NaN	NaN	NaN	NaN	NaN	NaN	NaN
									82	14.976	59.28	4.68	2.496	7.8	4.056	46.488	11.856	109.2	55.224	16.224	7.8	6.552	5.928	16.848	6.24	5.616	39.624	6.864	14.664	13.416	41.808	NaN	NaN	NaN	NaN	NaN	NaN	NaN	NaN	NaN	NaN	NaN	NaN	NaN	NaN	NaN	NaN	NaN	NaN
									83	42.744	1.56	29.952	293.592	8.424	8.736	12.48	33.696	3.12	9.36	5.928	4.992	3.12	107.952	21.528	28.08	5.616	9.36	13.104	345.072	NaN	NaN	NaN	NaN	NaN	NaN	NaN	NaN	NaN	NaN	NaN	NaN	NaN	NaN	NaN	NaN	NaN	NaN	NaN	NaN
									84	19.656	9.048	39.624	2.496	4.368	2.184	43.992	41.184	2.808	2.496	2.184	32.136	30.576	NaN	NaN	NaN	NaN	NaN	NaN	NaN	NaN	NaN	NaN	NaN	NaN	NaN	NaN	NaN	NaN	NaN	NaN	NaN	NaN	NaN	NaN	NaN	NaN	NaN	NaN	NaN
									85	45.24	9.36	6.552	8.424	12.792	4.992	12.168	12.48	11.544	1.872	109.512	4.368	3.12	50.544	3.12	22.152	11.544	18.096	6.864	5.928	NaN	NaN	NaN	NaN	NaN	NaN	NaN	NaN	NaN	NaN	NaN	NaN	NaN	NaN	NaN	NaN	NaN	NaN	NaN	NaN
									86	2.808	3.12	8.424	28.704	30.264	NaN	NaN	NaN	NaN	NaN	NaN	NaN	NaN	NaN	NaN	NaN	NaN	NaN	NaN	NaN	NaN	NaN	NaN	NaN	NaN	NaN	NaN	NaN	NaN	NaN	NaN	NaN	NaN	NaN	NaN	NaN	NaN	NaN	NaN	NaN
									87	NaN	NaN	NaN	NaN	NaN	NaN	NaN	NaN	NaN	NaN	NaN	NaN	NaN	NaN	NaN	NaN	NaN	NaN	NaN	NaN	NaN	NaN	NaN	NaN	NaN	NaN	NaN	NaN	NaN	NaN	NaN	NaN	NaN	NaN	NaN	NaN	NaN	NaN	NaN	NaN
									88	11.856	7.488	17.784	0.624	10.296	6.864	5.616	4.056	1.872	7.176	6.24	NaN	NaN	NaN	NaN	NaN	NaN	NaN	NaN	NaN	NaN	NaN	NaN	NaN	NaN	NaN	NaN	NaN	NaN	NaN	NaN	NaN	NaN	NaN	NaN	NaN	NaN	NaN	NaN	NaN
									89	48.36	2.496	16.224	19.344	3.432	4.992	20.904	5.304	5.304	43.056	1.248	9.36	2.808	1.56	1.56	14.352	22.464	12.48	4.056	4.056	149.76	11.544	7.488	66.456	NaN	NaN	NaN	NaN	NaN	NaN	NaN	NaN	NaN	NaN	NaN	NaN	NaN	NaN	NaN	NaN
									90	14.352	6.864	7.488	24.96	8.424	14.976	4.992	4.056	54.912	NaN	NaN	NaN	NaN	NaN	NaN	NaN	NaN	NaN	NaN	NaN	NaN	NaN	NaN	NaN	NaN	NaN	NaN	NaN	NaN	NaN	NaN	NaN	NaN	NaN	NaN	NaN	NaN	NaN	NaN	NaN
									91	2.184	7.488	2.184	5.928	3.432	5.304	16.224	9.984	7.8	2.184	7.176	1.56	8.736	11.856	58.344	2.184	3.432	46.488	2.184	13.104	7.8	8.424	3.744	2.184	2.496	11.232	4.056	385.008	NaN	NaN	NaN	NaN	NaN	NaN	NaN	NaN	NaN	NaN	NaN	NaN
									92	13.416	9.672	7.176	2.496	24.024	4.992	12.168	4.68	45.24	5.928	7.176	8.736	57.72	4.056	5.616	9.984	16.536	9.36	30.264	5.616	3.744	20.28	2.496	208.728	NaN	NaN	NaN	NaN	NaN	NaN	NaN	NaN	NaN	NaN	NaN	NaN	NaN	NaN	NaN	NaN
									93	74.88	1.248	2.808	1.872	7.488	3.744	4.68	18.096	14.664	21.216	8.424	10.92	58.656	95.472	55.848	24.336	77.376	36.504	5.928	2.496	10.92	20.904	8.424	NaN	NaN	NaN	NaN	NaN	NaN	NaN	NaN	NaN	NaN	NaN	NaN	NaN	NaN	NaN	NaN	NaN
									94	NaN	NaN	NaN	NaN	NaN	NaN	NaN	NaN	NaN	NaN	NaN	NaN	NaN	NaN	NaN	NaN	NaN	NaN	NaN	NaN	NaN	NaN	NaN	NaN	NaN	NaN	NaN	NaN	NaN	NaN	NaN	NaN	NaN	NaN	NaN	NaN	NaN	NaN	NaN	NaN
									95	NaN	NaN	NaN	NaN	NaN	NaN	NaN	NaN	NaN	NaN	NaN	NaN	NaN	NaN	NaN	NaN	NaN	NaN	NaN	NaN	NaN	NaN	NaN	NaN	NaN	NaN	NaN	NaN	NaN	NaN	NaN	NaN	NaN	NaN	NaN	NaN	NaN	NaN	NaN	NaN
									96	NaN	NaN	NaN	NaN	NaN	NaN	NaN	NaN	NaN	NaN	NaN	NaN	NaN	NaN	NaN	NaN	NaN	NaN	NaN	NaN	NaN	NaN	NaN	NaN	NaN	NaN	NaN	NaN	NaN	NaN	NaN	NaN	NaN	NaN	NaN	NaN	NaN	NaN	NaN	NaN
									97	34.008	8.112	12.168	16.848	27.456	14.664	2.184	NaN	NaN	NaN	NaN	NaN	NaN	NaN	NaN	NaN	NaN	NaN	NaN	NaN	NaN	NaN	NaN	NaN	NaN	NaN	NaN	NaN	NaN	NaN	NaN	NaN	NaN	NaN	NaN	NaN	NaN	NaN	NaN	NaN
									98	NaN	NaN	NaN	NaN	NaN	NaN	NaN	NaN	NaN	NaN	NaN	NaN	NaN	NaN	NaN	NaN	NaN	NaN	NaN	NaN	NaN	NaN	NaN	NaN	NaN	NaN	NaN	NaN	NaN	NaN	NaN	NaN	NaN	NaN	NaN	NaN	NaN	NaN	NaN	NaN
									99	NaN	NaN	NaN	NaN	NaN	NaN	NaN	NaN	NaN	NaN	NaN	NaN	NaN	NaN	NaN	NaN	NaN	NaN	NaN	NaN	NaN	NaN	NaN	NaN	NaN	NaN	NaN	NaN	NaN	NaN	NaN	NaN	NaN	NaN	NaN	NaN	NaN	NaN	NaN	NaN
									100	3.744	7.488	NaN	NaN	NaN	NaN	NaN	NaN	NaN	NaN	NaN	NaN	NaN	NaN	NaN	NaN	NaN	NaN	NaN	NaN	NaN	NaN	NaN	NaN	NaN	NaN	NaN	NaN	NaN	NaN	NaN	NaN	NaN	NaN	NaN	NaN	NaN	NaN	NaN	NaN
									101	8.112	13.728	6.552	10.296	13.728	17.16	NaN	NaN	NaN	NaN	NaN	NaN	NaN	NaN	NaN	NaN	NaN	NaN	NaN	NaN	NaN	NaN	NaN	NaN	NaN	NaN	NaN	NaN	NaN	NaN	NaN	NaN	NaN	NaN	NaN	NaN	NaN	NaN	NaN	NaN
									102	3.12	6.864	11.232	19.656	3.12	104.52	111.072	NaN	NaN	NaN	NaN	NaN	NaN	NaN	NaN	NaN	NaN	NaN	NaN	NaN	NaN	NaN	NaN	NaN	NaN	NaN	NaN	NaN	NaN	NaN	NaN	NaN	NaN	NaN	NaN	NaN	NaN	NaN	NaN	NaN
									103	10.608	5.304	10.608	7.176	19.032	3.12	1.56	2.184	4.68	15.6	6.864	3.12	24.648	2.496	40.872	0.936	NaN	NaN	NaN	NaN	NaN	NaN	NaN	NaN	NaN	NaN	NaN	NaN	NaN	NaN	NaN	NaN	NaN	NaN	NaN	NaN	NaN	NaN	NaN	NaN
									104	NaN	NaN	NaN	NaN	NaN	NaN	NaN	NaN	NaN	NaN	NaN	NaN	NaN	NaN	NaN	NaN	NaN	NaN	NaN	NaN	NaN	NaN	NaN	NaN	NaN	NaN	NaN	NaN	NaN	NaN	NaN	NaN	NaN	NaN	NaN	NaN	NaN	NaN	NaN	NaN
									105	NaN	NaN	NaN	NaN	NaN	NaN	NaN	NaN	NaN	NaN	NaN	NaN	NaN	NaN	NaN	NaN	NaN	NaN	NaN	NaN	NaN	NaN	NaN	NaN	NaN	NaN	NaN	NaN	NaN	NaN	NaN	NaN	NaN	NaN	NaN	NaN	NaN	NaN	NaN	NaN
									106	NaN	NaN	NaN	NaN	NaN	NaN	NaN	NaN	NaN	NaN	NaN	NaN	NaN	NaN	NaN	NaN	NaN	NaN	NaN	NaN	NaN	NaN	NaN	NaN	NaN	NaN	NaN	NaN	NaN	NaN	NaN	NaN	NaN	NaN	NaN	NaN	NaN	NaN	NaN	NaN
									107	10.608	20.28	3.432	6.864	6.24	14.664	5.304	4.056	2.496	0.624	37.44	38.688	15.912	10.92	18.72	NaN	NaN	NaN	NaN	NaN	NaN	NaN	NaN	NaN	NaN	NaN	NaN	NaN	NaN	NaN	NaN	NaN	NaN	NaN	NaN	NaN	NaN	NaN	NaN	NaN
									108	NaN	NaN	NaN	NaN	NaN	NaN	NaN	NaN	NaN	NaN	NaN	NaN	NaN	NaN	NaN	NaN	NaN	NaN	NaN	NaN	NaN	NaN	NaN	NaN	NaN	NaN	NaN	NaN	NaN	NaN	NaN	NaN	NaN	NaN	NaN	NaN	NaN	NaN	NaN	NaN
									109	NaN	NaN	NaN	NaN	NaN	NaN	NaN	NaN	NaN	NaN	NaN	NaN	NaN	NaN	NaN	NaN	NaN	NaN	NaN	NaN	NaN	NaN	NaN	NaN	NaN	NaN	NaN	NaN	NaN	NaN	NaN	NaN	NaN	NaN	NaN	NaN	NaN	NaN	NaN	NaN
									110	38.688	13.104	23.088	27.144	16.848	51.792	NaN	NaN	NaN	NaN	NaN	NaN	NaN	NaN	NaN	NaN	NaN	NaN	NaN	NaN	NaN	NaN	NaN	NaN	NaN	NaN	NaN	NaN	NaN	NaN	NaN	NaN	NaN	NaN	NaN	NaN	NaN	NaN	NaN	NaN
									111	3.744	5.304	12.48	3.744	2.184	19.344	3.12	9.984	53.664	18.408	3.432	23.4	21.84	5.304	16.224	4.68	2.808	3.432	1.872	12.48	9.672	147.888	9.984	115.752	316.68	263.952	NaN	NaN	NaN	NaN	NaN	NaN	NaN	NaN	NaN	NaN	NaN	NaN	NaN	NaN
									112	40.248	1.248	4.992	12.792	9.36	5.304	2.184	2.808	1.248	10.296	10.92	38.064	49.608	2.184	9.36	32.448	21.84	3.432	14.664	1.56	3.432	147.576	NaN	NaN	NaN	NaN	NaN	NaN	NaN	NaN	NaN	NaN	NaN	NaN	NaN	NaN	NaN	NaN	NaN	NaN
									113	14.664	7.176	9.984	15.288	1.248	2.808	6.24	2.184	2.184	11.232	27.456	53.352	NaN	NaN	NaN	NaN	NaN	NaN	NaN	NaN	NaN	NaN	NaN	NaN	NaN	NaN	NaN	NaN	NaN	NaN	NaN	NaN	NaN	NaN	NaN	NaN	NaN	NaN	NaN	NaN
									114	77.376	9.672	3.744	21.84	3.432	4.368	8.424	14.04	4.056	4.368	100.464	26.208	NaN	NaN	NaN	NaN	NaN	NaN	NaN	NaN	NaN	NaN	NaN	NaN	NaN	NaN	NaN	NaN	NaN	NaN	NaN	NaN	NaN	NaN	NaN	NaN	NaN	NaN	NaN	NaN
									115	44.616	4.056	29.016	19.344	4.992	14.352	6.864	31.512	4.368	42.12	4.68	2.808	8.112	2.496	1.872	16.224	8.736	7.488	6.24	1.56	2.496	49.608	NaN	NaN	NaN	NaN	NaN	NaN	NaN	NaN	NaN	NaN	NaN	NaN	NaN	NaN	NaN	NaN	NaN	NaN
									116	7.176	3.744	18.72	49.296	9.36	46.176	3.744	30.576	8.736	18.096	41.808	NaN	NaN	NaN	NaN	NaN	NaN	NaN	NaN	NaN	NaN	NaN	NaN	NaN	NaN	NaN	NaN	NaN	NaN	NaN	NaN	NaN	NaN	NaN	NaN	NaN	NaN	NaN	NaN	NaN
									117	68.016	18.096	5.616	14.976	1.56	17.784	2.184	8.424	1.56	22.464	3.432	26.52	7.488	26.832	10.92	32.76	5.616	10.296	39.312	NaN	NaN	NaN	NaN	NaN	NaN	NaN	NaN	NaN	NaN	NaN	NaN	NaN	NaN	NaN	NaN	NaN	NaN	NaN	NaN	NaN
									118	6.864	7.8	1.56	3.432	13.104	7.488	30.888	0.936	9.36	27.768	3.12	11.544	13.728	12.48	5.304	10.92	40.56	5.928	2.496	36.192	9.048	20.28	14.976	248.352	NaN	NaN	NaN	NaN	NaN	NaN	NaN	NaN	NaN	NaN	NaN	NaN	NaN	NaN	NaN	NaN
									119	NaN	NaN	NaN	NaN	NaN	NaN	NaN	NaN	NaN	NaN	NaN	NaN	NaN	NaN	NaN	NaN	NaN	NaN	NaN	NaN	NaN	NaN	NaN	NaN	NaN	NaN	NaN	NaN	NaN	NaN	NaN	NaN	NaN	NaN	NaN	NaN	NaN	NaN	NaN	NaN
									120	18.408	17.784	11.544	156.624	2.808	10.92	15.912	3.744	42.744	10.92	6.552	56.784	6.24	5.616	4.68	29.016	22.776	7.488	47.112	NaN	NaN	NaN	NaN	NaN	NaN	NaN	NaN	NaN	NaN	NaN	NaN	NaN	NaN	NaN	NaN	NaN	NaN	NaN	NaN	NaN
									121	58.032	28.392	14.664	9.36	16.224	2.496	2.496	4.056	8.424	0.624	66.144	6.864	1.248	NaN	NaN	NaN	NaN	NaN	NaN	NaN	NaN	NaN	NaN	NaN	NaN	NaN	NaN	NaN	NaN	NaN	NaN	NaN	NaN	NaN	NaN	NaN	NaN	NaN	NaN	NaN
									122	64.584	28.08	5.928	13.416	0.936	2.496	3.12	3.432	11.232	0.936	23.4	12.792	2.184	12.168	15.288	9.048	13.104	4.056	53.976	1.872	4.68	5.928	774.072	NaN	NaN	NaN	NaN	NaN	NaN	NaN	NaN	NaN	NaN	NaN	NaN	NaN	NaN	NaN	NaN	NaN
									123	NaN	NaN	NaN	NaN	NaN	NaN	NaN	NaN	NaN	NaN	NaN	NaN	NaN	NaN	NaN	NaN	NaN	NaN	NaN	NaN	NaN	NaN	NaN	NaN	NaN	NaN	NaN	NaN	NaN	NaN	NaN	NaN	NaN	NaN	NaN	NaN	NaN	NaN	NaN	NaN
									124	NaN	NaN	NaN	NaN	NaN	NaN	NaN	NaN	NaN	NaN	NaN	NaN	NaN	NaN	NaN	NaN	NaN	NaN	NaN	NaN	NaN	NaN	NaN	NaN	NaN	NaN	NaN	NaN	NaN	NaN	NaN	NaN	NaN	NaN	NaN	NaN	NaN	NaN	NaN	NaN
									125	11.232	11.232	52.728	3.744	22.152	21.84	NaN	NaN	NaN	NaN	NaN	NaN	NaN	NaN	NaN	NaN	NaN	NaN	NaN	NaN	NaN	NaN	NaN	NaN	NaN	NaN	NaN	NaN	NaN	NaN	NaN	NaN	NaN	NaN	NaN	NaN	NaN	NaN	NaN	NaN
									126	23.088	10.92	10.296	34.944	6.552	4.992	13.416	3.744	81.12	4.68	78	NaN	NaN	NaN	NaN	NaN	NaN	NaN	NaN	NaN	NaN	NaN	NaN	NaN	NaN	NaN	NaN	NaN	NaN	NaN	NaN	NaN	NaN	NaN	NaN	NaN	NaN	NaN	NaN	NaN
									127	17.16	8.424	89.856	33.384	11.856	15.6	11.856	6.552	5.304	18.096	4.992	27.456	11.856	3.12	53.04	NaN	NaN	NaN	NaN	NaN	NaN	NaN	NaN	NaN	NaN	NaN	NaN	NaN	NaN	NaN	NaN	NaN	NaN	NaN	NaN	NaN	NaN	NaN	NaN	NaN
									128	NaN	NaN	NaN	NaN	NaN	NaN	NaN	NaN	NaN	NaN	NaN	NaN	NaN	NaN	NaN	NaN	NaN	NaN	NaN	NaN	NaN	NaN	NaN	NaN	NaN	NaN	NaN	NaN	NaN	NaN	NaN	NaN	NaN	NaN	NaN	NaN	NaN	NaN	NaN	NaN
									129	24.96	16.224	2.808	5.928	1.872	10.608	NaN	NaN	NaN	NaN	NaN	NaN	NaN	NaN	NaN	NaN	NaN	NaN	NaN	NaN	NaN	NaN	NaN	NaN	NaN	NaN	NaN	NaN	NaN	NaN	NaN	NaN	NaN	NaN	NaN	NaN	NaN	NaN	NaN	NaN
									130	4.056	3.432	3.12	2.184	5.928	7.8	25.896	1.56	20.592	27.144	NaN	NaN	NaN	NaN	NaN	NaN	NaN	NaN	NaN	NaN	NaN	NaN	NaN	NaN	NaN	NaN	NaN	NaN	NaN	NaN	NaN	NaN	NaN	NaN	NaN	NaN	NaN	NaN	NaN	NaN
									131	4.992	26.208	13.416	3.12	1.56	3.12	4.68	5.928	4.68	36.504	3.12	2.496	12.168	71.448	10.92	5.304	3.432	12.48	37.128	2.184	7.8	12.48	6.24	8.736	768.768	NaN	NaN	NaN	NaN	NaN	NaN	NaN	NaN	NaN	NaN	NaN	NaN	NaN	NaN	NaN
									132	NaN	NaN	NaN	NaN	NaN	NaN	NaN	NaN	NaN	NaN	NaN	NaN	NaN	NaN	NaN	NaN	NaN	NaN	NaN	NaN	NaN	NaN	NaN	NaN	NaN	NaN	NaN	NaN	NaN	NaN	NaN	NaN	NaN	NaN	NaN	NaN	NaN	NaN	NaN	NaN
									133	49.92	5.304	3.12	2.496	2.808	1.248	4.992	15.912	2.496	34.944	10.608	NaN	NaN	NaN	NaN	NaN	NaN	NaN	NaN	NaN	NaN	NaN	NaN	NaN	NaN	NaN	NaN	NaN	NaN	NaN	NaN	NaN	NaN	NaN	NaN	NaN	NaN	NaN	NaN	NaN
									134	18.72	4.368	5.616	7.8	2.808	9.984	13.416	2.496	32.448	4.68	1.56	34.32	2.184	108.576	4.68	0.624	31.2	NaN	NaN	NaN	NaN	NaN	NaN	NaN	NaN	NaN	NaN	NaN	NaN	NaN	NaN	NaN	NaN	NaN	NaN	NaN	NaN	NaN	NaN	NaN
									135	25.272	14.976	8.736	70.824	3.432	6.24	25.272	38.376	13.728	42.744	20.592	78.624	16.224	21.216	14.04	101.712	7.8	51.792	2.184	66.768	NaN	NaN	NaN	NaN	NaN	NaN	NaN	NaN	NaN	NaN	NaN	NaN	NaN	NaN	NaN	NaN	NaN	NaN	NaN	NaN
									136	NaN	NaN	NaN	NaN	NaN	NaN	NaN	NaN	NaN	NaN	NaN	NaN	NaN	NaN	NaN	NaN	NaN	NaN	NaN	NaN	NaN	NaN	NaN	NaN	NaN	NaN	NaN	NaN	NaN	NaN	NaN	NaN	NaN	NaN	NaN	NaN	NaN	NaN	NaN	NaN
									137	NaN	NaN	NaN	NaN	NaN	NaN	NaN	NaN	NaN	NaN	NaN	NaN	NaN	NaN	NaN	NaN	NaN	NaN	NaN	NaN	NaN	NaN	NaN	NaN	NaN	NaN	NaN	NaN	NaN	NaN	NaN	NaN	NaN	NaN	NaN	NaN	NaN	NaN	NaN	NaN
									1	17.16	35.256	3.744	57.096	65.208	53.976	13.728	NaN	NaN	NaN	NaN	NaN	NaN	NaN	NaN	NaN	NaN	NaN	NaN	NaN	NaN	NaN	NaN	NaN	NaN	NaN	NaN	NaN	NaN	NaN	NaN	NaN	NaN	NaN	NaN	NaN	NaN	NaN	NaN	NaN
									2	91.416	73.632	6.552	231.192	6.864	24.648	34.632	39.624	60.528	NaN	NaN	NaN	NaN	NaN	NaN	NaN	NaN	NaN	NaN	NaN	NaN	NaN	NaN	NaN	NaN	NaN	NaN	NaN	NaN	NaN	NaN	NaN	NaN	NaN	NaN	NaN	NaN	NaN	NaN	NaN
									3	27.768	20.28	38.064	15.288	13.728	21.216	23.712	46.176	17.16	35.88	2.496	183.768	19.032	19.344	165.048	4.056	6.552	19.344	6.552	20.28	35.568	29.328	2.808	20.904	174.408	NaN	NaN	NaN	NaN	NaN	NaN	NaN	NaN	NaN	NaN	NaN	NaN	NaN	NaN	NaN
									4	7.176	43.992	10.296	15.288	13.416	16.224	NaN	NaN	NaN	NaN	NaN	NaN	NaN	NaN	NaN	NaN	NaN	NaN	NaN	NaN	NaN	NaN	NaN	NaN	NaN	NaN	NaN	NaN	NaN	NaN	NaN	NaN	NaN	NaN	NaN	NaN	NaN	NaN	NaN	NaN
									5	3.744	20.592	35.256	20.28	2.808	20.592	39.936	13.416	3.432	30.264	11.544	5.928	66.144	87.36	21.84	81.432	101.712	12.168	15.6	30.576	5.616	8.112	452.712	NaN	NaN	NaN	NaN	NaN	NaN	NaN	NaN	NaN	NaN	NaN	NaN	NaN	NaN	NaN	NaN	NaN
									6	17.784	113.88	2.496	2.808	6.24	128.544	26.208	28.08	18.72	33.384	1.56	15.6	15.6	21.528	4.992	27.144	1.248	48.672	NaN	NaN	NaN	NaN	NaN	NaN	NaN	NaN	NaN	NaN	NaN	NaN	NaN	NaN	NaN	NaN	NaN	NaN	NaN	NaN	NaN	NaN
									7	4.68	39	10.296	19.032	154.128	NaN	NaN	NaN	NaN	NaN	NaN	NaN	NaN	NaN	NaN	NaN	NaN	NaN	NaN	NaN	NaN	NaN	NaN	NaN	NaN	NaN	NaN	NaN	NaN	NaN	NaN	NaN	NaN	NaN	NaN	NaN	NaN	NaN	NaN	NaN
									8	38.064	24.336	71.448	75.504	4.68	31.2	38.064	41.496	39.312	NaN	NaN	NaN	NaN	NaN	NaN	NaN	NaN	NaN	NaN	NaN	NaN	NaN	NaN	NaN	NaN	NaN	NaN	NaN	NaN	NaN	NaN	NaN	NaN	NaN	NaN	NaN	NaN	NaN	NaN	NaN
									9	45.552	14.04	5.304	10.608	153.816	8.736	2.496	7.488	NaN	NaN	NaN	NaN	NaN	NaN	NaN	NaN	NaN	NaN	NaN	NaN	NaN	NaN	NaN	NaN	NaN	NaN	NaN	NaN	NaN	NaN	NaN	NaN	NaN	NaN	NaN	NaN	NaN	NaN	NaN	NaN
									10	4.992	66.768	12.792	23.712	27.144	6.864	7.488	72.696	9.672	34.008	80.184	46.488	16.224	5.928	20.28	6.552	43.056	6.864	9.984	19.656	4.368	2.808	9.36	27.144	34.008	493.272	NaN	NaN	NaN	NaN	NaN	NaN	NaN	NaN	NaN	NaN	NaN	NaN	NaN	NaN
									11	18.096	8.112	58.968	4.992	4.056	8.424	39.312	57.408	3.12	10.608	22.152	16.848	8.424	7.8	9.984	4.992	388.752	4.056	10.296	1.248	14.664	14.04	2.184	14.352	85.176	12.792	31.512	234.312	NaN	NaN	NaN	NaN	NaN	NaN	NaN	NaN	NaN	NaN	NaN	NaN
									12	4.056	2.808	50.232	11.856	15.288	9.048	24.336	NaN	NaN	NaN	NaN	NaN	NaN	NaN	NaN	NaN	NaN	NaN	NaN	NaN	NaN	NaN	NaN	NaN	NaN	NaN	NaN	NaN	NaN	NaN	NaN	NaN	NaN	NaN	NaN	NaN	NaN	NaN	NaN	NaN
									13	9.048	32.448	7.176	15.912	339.768	3.744	59.904	30.888	56.784	47.736	241.176	NaN	NaN	NaN	NaN	NaN	NaN	NaN	NaN	NaN	NaN	NaN	NaN	NaN	NaN	NaN	NaN	NaN	NaN	NaN	NaN	NaN	NaN	NaN	NaN	NaN	NaN	NaN	NaN	NaN
									14	45.552	47.424	92.04	26.832	26.832	6.552	6.552	2.808	40.872	5.616	14.04	NaN	NaN	NaN	NaN	NaN	NaN	NaN	NaN	NaN	NaN	NaN	NaN	NaN	NaN	NaN	NaN	NaN	NaN	NaN	NaN	NaN	NaN	NaN	NaN	NaN	NaN	NaN	NaN	NaN
									15	15.288	7.176	9.672	2.184	93.288	4.992	8.424	20.904	57.096	78.312	33.384	21.84	1.56	53.976	209.664	29.64	33.696	6.24	10.92	27.768	82.68	19.032	9.048	33.696	NaN	NaN	NaN	NaN	NaN	NaN	NaN	NaN	NaN	NaN	NaN	NaN	NaN	NaN	NaN	NaN
									16	15.6	95.16	6.24	8.112	62.088	3.744	3.744	14.664	24.336	NaN	NaN	NaN	NaN	NaN	NaN	NaN	NaN	NaN	NaN	NaN	NaN	NaN	NaN	NaN	NaN	NaN	NaN	NaN	NaN	NaN	NaN	NaN	NaN	NaN	NaN	NaN	NaN	NaN	NaN	NaN
									17	30.888	17.472	35.568	4.368	4.68	4.056	29.64	24.336	6.552	56.472	4.368	14.664	19.032	16.848	157.56	45.864	4.992	12.792	1.872	7.176	18.72	7.488	5.928	NaN	NaN	NaN	NaN	NaN	NaN	NaN	NaN	NaN	NaN	NaN	NaN	NaN	NaN	NaN	NaN	NaN
									18	48.672	201.24	1.248	3.744	194.376	24.024	5.928	9.048	13.728	127.296	13.416	4.992	107.952	42.744	8.736	17.472	8.424	39.936	31.824	79.248	16.536	46.176	3.12	37.44	NaN	NaN	NaN	NaN	NaN	NaN	NaN	NaN	NaN	NaN	NaN	NaN	NaN	NaN	NaN	NaN
									19	NaN	NaN	NaN	NaN	NaN	NaN	NaN	NaN	NaN	NaN	NaN	NaN	NaN	NaN	NaN	NaN	NaN	NaN	NaN	NaN	NaN	NaN	NaN	NaN	NaN	NaN	NaN	NaN	NaN	NaN	NaN	NaN	NaN	NaN	NaN	NaN	NaN	NaN	NaN	NaN
									20	19.344	80.184	2.184	1.248	28.704	28.392	26.832	40.56	11.544	9.36	39.312	26.832	10.296	88.608	NaN	NaN	NaN	NaN	NaN	NaN	NaN	NaN	NaN	NaN	NaN	NaN	NaN	NaN	NaN	NaN	NaN	NaN	NaN	NaN	NaN	NaN	NaN	NaN	NaN	NaN
									21	29.016	11.544	3.432	4.368	34.944	1.872	6.24	19.344	66.144	5.304	33.696	43.056	25.896	NaN	NaN	NaN	NaN	NaN	NaN	NaN	NaN	NaN	NaN	NaN	NaN	NaN	NaN	NaN	NaN	NaN	NaN	NaN	NaN	NaN	NaN	NaN	NaN	NaN	NaN	NaN
									22	73.944	32.76	29.64	9.984	228.696	12.792	36.192	10.608	42.432	10.608	6.864	2.808	52.728	32.136	11.544	34.632	28.704	228.384	16.848	1.56	198.744	3.744	NaN	NaN	NaN	NaN	NaN	NaN	NaN	NaN	NaN	NaN	NaN	NaN	NaN	NaN	NaN	NaN	NaN	NaN
									23	7.8	34.944	43.68	NaN	NaN	NaN	NaN	NaN	NaN	NaN	NaN	NaN	NaN	NaN	NaN	NaN	NaN	NaN	NaN	NaN	NaN	NaN	NaN	NaN	NaN	NaN	NaN	NaN	NaN	NaN	NaN	NaN	NaN	NaN	NaN	NaN	NaN	NaN	NaN	NaN
									24	27.144	25.272	NaN	NaN	NaN	NaN	NaN	NaN	NaN	NaN	NaN	NaN	NaN	NaN	NaN	NaN	NaN	NaN	NaN	NaN	NaN	NaN	NaN	NaN	NaN	NaN	NaN	NaN	NaN	NaN	NaN	NaN	NaN	NaN	NaN	NaN	NaN	NaN	NaN	NaN
									25	38.064	14.976	107.64	48.984	13.728	14.664	13.728	7.488	2.496	16.224	132.288	11.232	15.912	47.736	NaN	NaN	NaN	NaN	NaN	NaN	NaN	NaN	NaN	NaN	NaN	NaN	NaN	NaN	NaN	NaN	NaN	NaN	NaN	NaN	NaN	NaN	NaN	NaN	NaN	NaN
									26	75.816	24.336	16.848	13.728	11.856	NaN	NaN	NaN	NaN	NaN	NaN	NaN	NaN	NaN	NaN	NaN	NaN	NaN	NaN	NaN	NaN	NaN	NaN	NaN	NaN	NaN	NaN	NaN	NaN	NaN	NaN	NaN	NaN	NaN	NaN	NaN	NaN	NaN	NaN	NaN
									27	23.4	24.024	3.12	39.624	6.864	95.472	19.032	NaN	NaN	NaN	NaN	NaN	NaN	NaN	NaN	NaN	NaN	NaN	NaN	NaN	NaN	NaN	NaN	NaN	NaN	NaN	NaN	NaN	NaN	NaN	NaN	NaN	NaN	NaN	NaN	NaN	NaN	NaN	NaN	NaN
									28	11.232	41.184	7.488	157.248	4.992	9.048	4.68	31.512	27.144	19.344	39.312	1.872	19.344	35.88	162.24	NaN	NaN	NaN	NaN	NaN	NaN	NaN	NaN	NaN	NaN	NaN	NaN	NaN	NaN	NaN	NaN	NaN	NaN	NaN	NaN	NaN	NaN	NaN	NaN	NaN
									29	29.64	32.136	41.808	43.992	41.808	17.472	161.928	10.608	NaN	NaN	NaN	NaN	NaN	NaN	NaN	NaN	NaN	NaN	NaN	NaN	NaN	NaN	NaN	NaN	NaN	NaN	NaN	NaN	NaN	NaN	NaN	NaN	NaN	NaN	NaN	NaN	NaN	NaN	NaN	NaN
									30	87.984	5.616	17.16	130.728	23.4	2.184	4.368	NaN	NaN	NaN	NaN	NaN	NaN	NaN	NaN	NaN	NaN	NaN	NaN	NaN	NaN	NaN	NaN	NaN	NaN	NaN	NaN	NaN	NaN	NaN	NaN	NaN	NaN	NaN	NaN	NaN	NaN	NaN	NaN	NaN
									31	43.056	7.8	5.616	13.416	2.808	46.488	32.136	4.056	115.128	18.408	34.32	5.616	16.536	NaN	NaN	NaN	NaN	NaN	NaN	NaN	NaN	NaN	NaN	NaN	NaN	NaN	NaN	NaN	NaN	NaN	NaN	NaN	NaN	NaN	NaN	NaN	NaN	NaN	NaN	NaN
									32	36.504	4.056	6.24	24.96	14.04	14.664	8.736	24.336	51.48	13.728	9.048	2.496	51.792	NaN	NaN	NaN	NaN	NaN	NaN	NaN	NaN	NaN	NaN	NaN	NaN	NaN	NaN	NaN	NaN	NaN	NaN	NaN	NaN	NaN	NaN	NaN	NaN	NaN	NaN	NaN
									33	7.176	5.928	2.184	2.808	1.872	259.272	51.48	3.432	14.04	12.48	68.016	14.976	7.8	20.592	14.04	83.928	5.304	14.976	132.288	21.528	17.784	51.168	NaN	NaN	NaN	NaN	NaN	NaN	NaN	NaN	NaN	NaN	NaN	NaN	NaN	NaN	NaN	NaN	NaN	NaN
									34	19.032	6.864	10.296	9.672	24.024	4.68	117	37.44	31.2	17.472	NaN	NaN	NaN	NaN	NaN	NaN	NaN	NaN	NaN	NaN	NaN	NaN	NaN	NaN	NaN	NaN	NaN	NaN	NaN	NaN	NaN	NaN	NaN	NaN	NaN	NaN	NaN	NaN	NaN	NaN
									35	33.384	8.424	25.896	8.112	4.056	8.424	28.08	6.552	10.296	19.968	20.592	15.288	2.496	26.208	NaN	NaN	NaN	NaN	NaN	NaN	NaN	NaN	NaN	NaN	NaN	NaN	NaN	NaN	NaN	NaN	NaN	NaN	NaN	NaN	NaN	NaN	NaN	NaN	NaN	NaN
									36	6.24	21.216	17.784	21.216	5.616	158.808	8.424	10.296	107.952	39.624	NaN	NaN	NaN	NaN	NaN	NaN	NaN	NaN	NaN	NaN	NaN	NaN	NaN	NaN	NaN	NaN	NaN	NaN	NaN	NaN	NaN	NaN	NaN	NaN	NaN	NaN	NaN	NaN	NaN	NaN
									37	33.072	17.784	114.816	19.656	NaN	NaN	NaN	NaN	NaN	NaN	NaN	NaN	NaN	NaN	NaN	NaN	NaN	NaN	NaN	NaN	NaN	NaN	NaN	NaN	NaN	NaN	NaN	NaN	NaN	NaN	NaN	NaN	NaN	NaN	NaN	NaN	NaN	NaN	NaN	NaN
									38	2.808	22.776	2.184	8.736	8.736	67.392	NaN	NaN	NaN	NaN	NaN	NaN	NaN	NaN	NaN	NaN	NaN	NaN	NaN	NaN	NaN	NaN	NaN	NaN	NaN	NaN	NaN	NaN	NaN	NaN	NaN	NaN	NaN	NaN	NaN	NaN	NaN	NaN	NaN	NaN
									39	30.576	20.904	185.328	43.056	9.36	16.848	21.84	11.232	3.432	12.48	4.056	40.248	15.6	72.384	NaN	NaN	NaN	NaN	NaN	NaN	NaN	NaN	NaN	NaN	NaN	NaN	NaN	NaN	NaN	NaN	NaN	NaN	NaN	NaN	NaN	NaN	NaN	NaN	NaN	NaN
									40	91.728	8.736	9.048	40.872	23.712	9.672	1.872	14.04	17.16	8.736	188.76	NaN	NaN	NaN	NaN	NaN	NaN	NaN	NaN	NaN	NaN	NaN	NaN	NaN	NaN	NaN	NaN	NaN	NaN	NaN	NaN	NaN	NaN	NaN	NaN	NaN	NaN	NaN	NaN	NaN
									41	5.616	19.344	67.704	10.92	6.24	4.368	19.344	243.048	NaN	NaN	NaN	NaN	NaN	NaN	NaN	NaN	NaN	NaN	NaN	NaN	NaN	NaN	NaN	NaN	NaN	NaN	NaN	NaN	NaN	NaN	NaN	NaN	NaN	NaN	NaN	NaN	NaN	NaN	NaN	NaN
									42	44.304	30.888	4.056	2.496	4.992	27.456	3.432	NaN	NaN	NaN	NaN	NaN	NaN	NaN	NaN	NaN	NaN	NaN	NaN	NaN	NaN	NaN	NaN	NaN	NaN	NaN	NaN	NaN	NaN	NaN	NaN	NaN	NaN	NaN	NaN	NaN	NaN	NaN	NaN	NaN
									43	17.16	28.08	4.056	17.16	6.864	28.08	11.856	12.792	2.184	3.432	3.744	62.088	36.192	48.984	NaN	NaN	NaN	NaN	NaN	NaN	NaN	NaN	NaN	NaN	NaN	NaN	NaN	NaN	NaN	NaN	NaN	NaN	NaN	NaN	NaN	NaN	NaN	NaN	NaN	NaN
									44	11.856	4.992	11.856	14.352	1.56	15.288	5.928	NaN	NaN	NaN	NaN	NaN	NaN	NaN	NaN	NaN	NaN	NaN	NaN	NaN	NaN	NaN	NaN	NaN	NaN	NaN	NaN	NaN	NaN	NaN	NaN	NaN	NaN	NaN	NaN	NaN	NaN	NaN	NaN	NaN
									45	16.848	30.264	8.424	4.056	7.176	15.288	15.912	28.08	147.888	2.184	NaN	NaN	NaN	NaN	NaN	NaN	NaN	NaN	NaN	NaN	NaN	NaN	NaN	NaN	NaN	NaN	NaN	NaN	NaN	NaN	NaN	NaN	NaN	NaN	NaN	NaN	NaN	NaN	NaN	NaN
									46	150.072	21.216	18.096	4.68	112.944	127.608	16.224	60.216	4.056	49.296	NaN	NaN	NaN	NaN	NaN	NaN	NaN	NaN	NaN	NaN	NaN	NaN	NaN	NaN	NaN	NaN	NaN	NaN	NaN	NaN	NaN	NaN	NaN	NaN	NaN	NaN	NaN	NaN	NaN	NaN
									47	34.632	22.152	10.296	26.832	74.256	3.12	130.416	20.904	NaN	NaN	NaN	NaN	NaN	NaN	NaN	NaN	NaN	NaN	NaN	NaN	NaN	NaN	NaN	NaN	NaN	NaN	NaN	NaN	NaN	NaN	NaN	NaN	NaN	NaN	NaN	NaN	NaN	NaN	NaN	NaN
									48	7.8	10.608	45.24	58.968	4.056	17.784	27.456	39	7.176	23.4	24.024	14.352	201.864	4.68	126.36	108.576	NaN	NaN	NaN	NaN	NaN	NaN	NaN	NaN	NaN	NaN	NaN	NaN	NaN	NaN	NaN	NaN	NaN	NaN	NaN	NaN	NaN	NaN	NaN	NaN
									49	17.472	3.432	11.856	86.424	23.088	19.344	29.016	22.464	37.128	98.592	56.472	14.04	12.168	168.792	NaN	NaN	NaN	NaN	NaN	NaN	NaN	NaN	NaN	NaN	NaN	NaN	NaN	NaN	NaN	NaN	NaN	NaN	NaN	NaN	NaN	NaN	NaN	NaN	NaN	NaN
									50	38.688	51.48	20.28	6.24	1.248	73.632	4.68	3.744	84.552	36.192	39.936	23.712	NaN	NaN	NaN	NaN	NaN	NaN	NaN	NaN	NaN	NaN	NaN	NaN	NaN	NaN	NaN	NaN	NaN	NaN	NaN	NaN	NaN	NaN	NaN	NaN	NaN	NaN	NaN	NaN
									51	129.48	19.656	45.552	90.792	1.56	14.352	8.424	4.992	32.76	2.808	1.248	21.528	28.704	174.408	15.6	31.2	7.488	25.584	92.352	66.144	NaN	NaN	NaN	NaN	NaN	NaN	NaN	NaN	NaN	NaN	NaN	NaN	NaN	NaN	NaN	NaN	NaN	NaN	NaN	NaN
									52	32.136	11.544	17.472	13.416	2.808	68.016	21.216	17.16	3.12	42.744	NaN	NaN	NaN	NaN	NaN	NaN	NaN	NaN	NaN	NaN	NaN	NaN	NaN	NaN	NaN	NaN	NaN	NaN	NaN	NaN	NaN	NaN	NaN	NaN	NaN	NaN	NaN	NaN	NaN	NaN
									53	13.728	17.472	45.552	216.528	7.8	3.12	9.672	7.8	NaN	NaN	NaN	NaN	NaN	NaN	NaN	NaN	NaN	NaN	NaN	NaN	NaN	NaN	NaN	NaN	NaN	NaN	NaN	NaN	NaN	NaN	NaN	NaN	NaN	NaN	NaN	NaN	NaN	NaN	NaN	NaN
									54	11.232	33.696	1.56	14.04	16.224	53.664	36.816	97.032	7.176	39.624	39.312	273.936	72.384	42.744	NaN	NaN	NaN	NaN	NaN	NaN	NaN	NaN	NaN	NaN	NaN	NaN	NaN	NaN	NaN	NaN	NaN	NaN	NaN	NaN	NaN	NaN	NaN	NaN	NaN	NaN
									55	11.544	12.48	6.864	6.24	3.744	3.12	35.568	NaN	NaN	NaN	NaN	NaN	NaN	NaN	NaN	NaN	NaN	NaN	NaN	NaN	NaN	NaN	NaN	NaN	NaN	NaN	NaN	NaN	NaN	NaN	NaN	NaN	NaN	NaN	NaN	NaN	NaN	NaN	NaN	NaN
									56	14.04	6.24	14.04	24.96	16.536	24.024	41.808	4.056	2.496	15.912	6.24	4.68	2.808	120.432	53.04	117	11.232	29.64	11.544	13.104	28.08	20.904	132.6	4.368	81.12	22.152	7.176	8.736	53.352	9.672	159.12	NaN	NaN	NaN	NaN	NaN	NaN	NaN	NaN	NaN
									57	3.432	47.424	9.984	55.224	101.712	4.056	19.032	67.704	2.184	28.704	9.048	18.72	283.92	NaN	NaN	NaN	NaN	NaN	NaN	NaN	NaN	NaN	NaN	NaN	NaN	NaN	NaN	NaN	NaN	NaN	NaN	NaN	NaN	NaN	NaN	NaN	NaN	NaN	NaN	NaN
									58	15.912	6.552	93.6	24.96	8.424	39.624	24.648	2.808	12.792	2.808	20.592	230.568	NaN	NaN	NaN	NaN	NaN	NaN	NaN	NaN	NaN	NaN	NaN	NaN	NaN	NaN	NaN	NaN	NaN	NaN	NaN	NaN	NaN	NaN	NaN	NaN	NaN	NaN	NaN	NaN
									59	4.368	13.104	43.368	6.552	25.584	12.168	2.808	69.264	24.336	19.656	5.304	76.44	10.296	9.672	41.496	76.752	15.912	8.736	NaN	NaN	NaN	NaN	NaN	NaN	NaN	NaN	NaN	NaN	NaN	NaN	NaN	NaN	NaN	NaN	NaN	NaN	NaN	NaN	NaN	NaN
									60	6.864	3.12	33.072	33.072	35.568	9.984	87.984	NaN	NaN	NaN	NaN	NaN	NaN	NaN	NaN	NaN	NaN	NaN	NaN	NaN	NaN	NaN	NaN	NaN	NaN	NaN	NaN	NaN	NaN	NaN	NaN	NaN	NaN	NaN	NaN	NaN	NaN	NaN	NaN	NaN
									61	11.232	20.592	14.664	17.472	NaN	NaN	NaN	NaN	NaN	NaN	NaN	NaN	NaN	NaN	NaN	NaN	NaN	NaN	NaN	NaN	NaN	NaN	NaN	NaN	NaN	NaN	NaN	NaN	NaN	NaN	NaN	NaN	NaN	NaN	NaN	NaN	NaN	NaN	NaN	NaN
									62	28.392	20.28	8.736	4.368	16.848	43.368	52.728	5.928	32.448	7.176	9.672	3.12	4.056	3.432	23.712	103.584	2.496	26.208	108.888	36.504	4.68	10.296	1.872	28.704	13.416	25.584	35.88	174.72	4.056	39.624	58.032	58.032	5.928	56.784	NaN	NaN	NaN	NaN	NaN	NaN
									63	38.688	130.104	16.848	208.728	72.072	NaN	NaN	NaN	NaN	NaN	NaN	NaN	NaN	NaN	NaN	NaN	NaN	NaN	NaN	NaN	NaN	NaN	NaN	NaN	NaN	NaN	NaN	NaN	NaN	NaN	NaN	NaN	NaN	NaN	NaN	NaN	NaN	NaN	NaN	NaN
									64	119.496	50.856	15.288	48.048	31.512	72.384	NaN	NaN	NaN	NaN	NaN	NaN	NaN	NaN	NaN	NaN	NaN	NaN	NaN	NaN	NaN	NaN	NaN	NaN	NaN	NaN	NaN	NaN	NaN	NaN	NaN	NaN	NaN	NaN	NaN	NaN	NaN	NaN	NaN	NaN
									65	NaN	NaN	NaN	NaN	NaN	NaN	NaN	NaN	NaN	NaN	NaN	NaN	NaN	NaN	NaN	NaN	NaN	NaN	NaN	NaN	NaN	NaN	NaN	NaN	NaN	NaN	NaN	NaN	NaN	NaN	NaN	NaN	NaN	NaN	NaN	NaN	NaN	NaN	NaN	NaN
									66	36.816	93.912	55.536	18.72	118.248	28.392	32.136	NaN	NaN	NaN	NaN	NaN	NaN	NaN	NaN	NaN	NaN	NaN	NaN	NaN	NaN	NaN	NaN	NaN	NaN	NaN	NaN	NaN	NaN	NaN	NaN	NaN	NaN	NaN	NaN	NaN	NaN	NaN	NaN	NaN
									67	91.728	5.616	15.6	16.848	2.184	20.904	NaN	NaN	NaN	NaN	NaN	NaN	NaN	NaN	NaN	NaN	NaN	NaN	NaN	NaN	NaN	NaN	NaN	NaN	NaN	NaN	NaN	NaN	NaN	NaN	NaN	NaN	NaN	NaN	NaN	NaN	NaN	NaN	NaN	NaN
									68	1.872	6.24	9.36	7.488	27.144	16.848	5.616	82.68	NaN	NaN	NaN	NaN	NaN	NaN	NaN	NaN	NaN	NaN	NaN	NaN	NaN	NaN	NaN	NaN	NaN	NaN	NaN	NaN	NaN	NaN	NaN	NaN	NaN	NaN	NaN	NaN	NaN	NaN	NaN	NaN
									69	76.752	221.832	12.792	4.68	19.032	20.28	18.096	13.416	7.176	43.368	103.584	NaN	NaN	NaN	NaN	NaN	NaN	NaN	NaN	NaN	NaN	NaN	NaN	NaN	NaN	NaN	NaN	NaN	NaN	NaN	NaN	NaN	NaN	NaN	NaN	NaN	NaN	NaN	NaN	NaN
									70	105.768	46.488	8.424	11.232	36.504	NaN	NaN	NaN	NaN	NaN	NaN	NaN	NaN	NaN	NaN	NaN	NaN	NaN	NaN	NaN	NaN	NaN	NaN	NaN	NaN	NaN	NaN	NaN	NaN	NaN	NaN	NaN	NaN	NaN	NaN	NaN	NaN	NaN	NaN	NaN
									71	84.24	39.312	8.112	32.76	9.36	148.512	4.68	76.44	9.984	80.184	7.488	7.176	4.056	4.68	12.48	14.04	10.608	44.928	18.096	18.72	41.808	48.672	49.608	24.336	14.04	1.248	3.12	9.048	15.912	1.56	36.192	186.264	NaN	NaN	NaN	NaN	NaN	NaN	NaN	NaN
									72	18.096	17.16	39.312	24.024	18.096	13.728	14.664	62.712	98.28	39.312	9.672	NaN	NaN	NaN	NaN	NaN	NaN	NaN	NaN	NaN	NaN	NaN	NaN	NaN	NaN	NaN	NaN	NaN	NaN	NaN	NaN	NaN	NaN	NaN	NaN	NaN	NaN	NaN	NaN	NaN
									73	37.44	14.976	2.808	2.184	19.656	3.432	9.984	4.992	9.36	16.536	24.96	1.872	3.12	8.112	NaN	NaN	NaN	NaN	NaN	NaN	NaN	NaN	NaN	NaN	NaN	NaN	NaN	NaN	NaN	NaN	NaN	NaN	NaN	NaN	NaN	NaN	NaN	NaN	NaN	NaN
									74	4.368	3.12	40.872	4.056	9.984	43.68	61.152	2.496	25.272	3.744	15.288	97.344	5.928	6.552	183.768	11.856	38.064	2.808	12.168	19.032	38.376	25.272	160.68	107.64	NaN	NaN	NaN	NaN	NaN	NaN	NaN	NaN	NaN	NaN	NaN	NaN	NaN	NaN	NaN	NaN
									75	5.616	5.616	10.296	19.344	2.808	20.28	83.928	NaN	NaN	NaN	NaN	NaN	NaN	NaN	NaN	NaN	NaN	NaN	NaN	NaN	NaN	NaN	NaN	NaN	NaN	NaN	NaN	NaN	NaN	NaN	NaN	NaN	NaN	NaN	NaN	NaN	NaN	NaN	NaN	NaN
									76	10.92	4.68	117.312	24.336	1.56	2.808	292.968	8.736	43.368	23.712	51.168	1.872	11.232	13.104	31.512	7.8	3.432	NaN	NaN	NaN	NaN	NaN	NaN	NaN	NaN	NaN	NaN	NaN	NaN	NaN	NaN	NaN	NaN	NaN	NaN	NaN	NaN	NaN	NaN	NaN
									77	43.68	14.664	43.056	17.472	53.04	3.12	31.824	1.872	3.432	4.368	7.488	38.688	5.304	NaN	NaN	NaN	NaN	NaN	NaN	NaN	NaN	NaN	NaN	NaN	NaN	NaN	NaN	NaN	NaN	NaN	NaN	NaN	NaN	NaN	NaN	NaN	NaN	NaN	NaN	NaN
									78	5.304	76.752	7.488	42.432	12.48	12.792	9.36	134.472	NaN	NaN	NaN	NaN	NaN	NaN	NaN	NaN	NaN	NaN	NaN	NaN	NaN	NaN	NaN	NaN	NaN	NaN	NaN	NaN	NaN	NaN	NaN	NaN	NaN	NaN	NaN	NaN	NaN	NaN	NaN	NaN
									79	36.504	6.552	72.072	13.416	5.616	8.424	22.152	2.184	18.408	NaN	NaN	NaN	NaN	NaN	NaN	NaN	NaN	NaN	NaN	NaN	NaN	NaN	NaN	NaN	NaN	NaN	NaN	NaN	NaN	NaN	NaN	NaN	NaN	NaN	NaN	NaN	NaN	NaN	NaN	NaN
									80	14.352	2.496	71.76	14.664	5.304	24.96	1.872	29.64	5.304	33.384	7.488	26.208	6.864	1.56	36.816	NaN	NaN	NaN	NaN	NaN	NaN	NaN	NaN	NaN	NaN	NaN	NaN	NaN	NaN	NaN	NaN	NaN	NaN	NaN	NaN	NaN	NaN	NaN	NaN	NaN
									81	117.312	44.304	4.368	32.76	115.128	NaN	NaN	NaN	NaN	NaN	NaN	NaN	NaN	NaN	NaN	NaN	NaN	NaN	NaN	NaN	NaN	NaN	NaN	NaN	NaN	NaN	NaN	NaN	NaN	NaN	NaN	NaN	NaN	NaN	NaN	NaN	NaN	NaN	NaN	NaN
									82	5.928	20.904	19.656	4.68	8.112	4.056	5.616	4.368	3.432	15.912	56.784	14.976	29.016	12.792	NaN	NaN	NaN	NaN	NaN	NaN	NaN	NaN	NaN	NaN	NaN	NaN	NaN	NaN	NaN	NaN	NaN	NaN	NaN	NaN	NaN	NaN	NaN	NaN	NaN	NaN
									83	9.36	2.808	9.36	9.672	NaN	NaN	NaN	NaN	NaN	NaN	NaN	NaN	NaN	NaN	NaN	NaN	NaN	NaN	NaN	NaN	NaN	NaN	NaN	NaN	NaN	NaN	NaN	NaN	NaN	NaN	NaN	NaN	NaN	NaN	NaN	NaN	NaN	NaN	NaN	NaN
									84	45.864	3.12	2.184	111.696	31.824	7.488	41.184	99.528	4.056	3.744	18.096	22.464	10.296	4.68	2.496	37.752	2.496	NaN	NaN	NaN	NaN	NaN	NaN	NaN	NaN	NaN	NaN	NaN	NaN	NaN	NaN	NaN	NaN	NaN	NaN	NaN	NaN	NaN	NaN	NaN
									85	6.864	5.928	73.32	4.992	4.68	13.728	26.832	1.248	27.768	275.184	11.856	4.68	51.792	20.28	31.2	2.496	2.184	74.88	6.552	24.648	17.16	20.28	34.632	36.192	21.528	40.872	NaN	NaN	NaN	NaN	NaN	NaN	NaN	NaN	NaN	NaN	NaN	NaN	NaN	NaN
									86	27.456	37.44	25.272	5.304	50.232	1.248	13.104	NaN	NaN	NaN	NaN	NaN	NaN	NaN	NaN	NaN	NaN	NaN	NaN	NaN	NaN	NaN	NaN	NaN	NaN	NaN	NaN	NaN	NaN	NaN	NaN	NaN	NaN	NaN	NaN	NaN	NaN	NaN	NaN	NaN
									87	124.8	28.392	24.648	12.792	41.184	11.232	6.864	21.216	26.208	26.208	18.096	43.368	355.368	3.744	53.352	235.248	5.304	75.816	NaN	NaN	NaN	NaN	NaN	NaN	NaN	NaN	NaN	NaN	NaN	NaN	NaN	NaN	NaN	NaN	NaN	NaN	NaN	NaN	NaN	NaN
									88	6.552	4.056	7.488	14.352	14.352	50.232	7.176	13.104	86.424	3.744	22.464	75.192	1.872	105.768	NaN	NaN	NaN	NaN	NaN	NaN	NaN	NaN	NaN	NaN	NaN	NaN	NaN	NaN	NaN	NaN	NaN	NaN	NaN	NaN	NaN	NaN	NaN	NaN	NaN	NaN
									89	34.632	29.328	7.8	3.744	35.88	12.168	2.184	70.824	54.6	32.136	18.408	14.04	2.184	1.872	5.616	6.24	220.896	NaN	NaN	NaN	NaN	NaN	NaN	NaN	NaN	NaN	NaN	NaN	NaN	NaN	NaN	NaN	NaN	NaN	NaN	NaN	NaN	NaN	NaN	NaN
									90	6.24	19.032	7.488	2.184	8.112	64.272	2.496	NaN	NaN	NaN	NaN	NaN	NaN	NaN	NaN	NaN	NaN	NaN	NaN	NaN	NaN	NaN	NaN	NaN	NaN	NaN	NaN	NaN	NaN	NaN	NaN	NaN	NaN	NaN	NaN	NaN	NaN	NaN	NaN	NaN
									91	31.824	14.664	18.408	67.08	11.856	22.464	9.048	36.192	43.992	4.992	NaN	NaN	NaN	NaN	NaN	NaN	NaN	NaN	NaN	NaN	NaN	NaN	NaN	NaN	NaN	NaN	NaN	NaN	NaN	NaN	NaN	NaN	NaN	NaN	NaN	NaN	NaN	NaN	NaN	NaN
									92	3.12	9.36	5.304	18.408	28.08	14.352	2.808	NaN	NaN	NaN	NaN	NaN	NaN	NaN	NaN	NaN	NaN	NaN	NaN	NaN	NaN	NaN	NaN	NaN	NaN	NaN	NaN	NaN	NaN	NaN	NaN	NaN	NaN	NaN	NaN	NaN	NaN	NaN	NaN	NaN
									93	39.624	138.216	6.24	25.896	78	45.552	27.768	5.304	23.088	32.76	36.816	51.792	63.024	1.248	36.192	NaN	NaN	NaN	NaN	NaN	NaN	NaN	NaN	NaN	NaN	NaN	NaN	NaN	NaN	NaN	NaN	NaN	NaN	NaN	NaN	NaN	NaN	NaN	NaN	NaN
									94	16.224	1.872	29.952	21.84	3.744	56.472	NaN	NaN	NaN	NaN	NaN	NaN	NaN	NaN	NaN	NaN	NaN	NaN	NaN	NaN	NaN	NaN	NaN	NaN	NaN	NaN	NaN	NaN	NaN	NaN	NaN	NaN	NaN	NaN	NaN	NaN	NaN	NaN	NaN	NaN
									95	3.432	19.656	61.152	13.416	14.976	5.928	120.12	3.432	1.56	33.384	39.312	NaN	NaN	NaN	NaN	NaN	NaN	NaN	NaN	NaN	NaN	NaN	NaN	NaN	NaN	NaN	NaN	NaN	NaN	NaN	NaN	NaN	NaN	NaN	NaN	NaN	NaN	NaN	NaN	NaN
									96	43.992	17.472	4.368	2.808	3.12	1.56	7.488	5.616	14.976	17.472	5.304	31.824	NaN	NaN	NaN	NaN	NaN	NaN	NaN	NaN	NaN	NaN	NaN	NaN	NaN	NaN	NaN	NaN	NaN	NaN	NaN	NaN	NaN	NaN	NaN	NaN	NaN	NaN	NaN	NaN
									97	23.712	6.864	4.056	1.56	8.112	59.28	NaN	NaN	NaN	NaN	NaN	NaN	NaN	NaN	NaN	NaN	NaN	NaN	NaN	NaN	NaN	NaN	NaN	NaN	NaN	NaN	NaN	NaN	NaN	NaN	NaN	NaN	NaN	NaN	NaN	NaN	NaN	NaN	NaN	NaN
									98	2.808	19.968	16.224	1.872	132.6	9.984	7.488	6.552	1.872	13.416	17.16	22.152	NaN	NaN	NaN	NaN	NaN	NaN	NaN	NaN	NaN	NaN	NaN	NaN	NaN	NaN	NaN	NaN	NaN	NaN	NaN	NaN	NaN	NaN	NaN	NaN	NaN	NaN	NaN	NaN
									99	47.112	18.408	3.432	31.512	85.8	58.656	31.2	2.184	63.648	55.224	3.432	26.832	49.92	47.112	3.12	33.696	1.248	35.88	8.424	62.712	10.296	53.976	29.64	28.704	NaN	NaN	NaN	NaN	NaN	NaN	NaN	NaN	NaN	NaN	NaN	NaN	NaN	NaN	NaN	NaN
									100	27.456	35.88	4.992	48.984	33.072	18.408	41.808	9.984	170.352	116.064	NaN	NaN	NaN	NaN	NaN	NaN	NaN	NaN	NaN	NaN	NaN	NaN	NaN	NaN	NaN	NaN	NaN	NaN	NaN	NaN	NaN	NaN	NaN	NaN	NaN	NaN	NaN	NaN	NaN	NaN
									101	21.216	8.736	16.224	20.904	5.616	72.072	NaN	NaN	NaN	NaN	NaN	NaN	NaN	NaN	NaN	NaN	NaN	NaN	NaN	NaN	NaN	NaN	NaN	NaN	NaN	NaN	NaN	NaN	NaN	NaN	NaN	NaN	NaN	NaN	NaN	NaN	NaN	NaN	NaN	NaN
									102	7.488	2.184	11.856	13.416	27.144	NaN	NaN	NaN	NaN	NaN	NaN	NaN	NaN	NaN	NaN	NaN	NaN	NaN	NaN	NaN	NaN	NaN	NaN	NaN	NaN	NaN	NaN	NaN	NaN	NaN	NaN	NaN	NaN	NaN	NaN	NaN	NaN	NaN	NaN	NaN
									103	9.984	7.8	58.344	26.52	11.544	8.112	4.68	49.296	NaN	NaN	NaN	NaN	NaN	NaN	NaN	NaN	NaN	NaN	NaN	NaN	NaN	NaN	NaN	NaN	NaN	NaN	NaN	NaN	NaN	NaN	NaN	NaN	NaN	NaN	NaN	NaN	NaN	NaN	NaN	NaN
									104	NaN	NaN	NaN	NaN	NaN	NaN	NaN	NaN	NaN	NaN	NaN	NaN	NaN	NaN	NaN	NaN	NaN	NaN	NaN	NaN	NaN	NaN	NaN	NaN	NaN	NaN	NaN	NaN	NaN	NaN	NaN	NaN	NaN	NaN	NaN	NaN	NaN	NaN	NaN	NaN
									105	35.256	9.672	8.424	58.656	39	30.576	7.8	114.816	11.232	22.464	2.184	14.352	105.144	45.24	63.024	3.744	50.232	70.2	248.976	NaN	NaN	NaN	NaN	NaN	NaN	NaN	NaN	NaN	NaN	NaN	NaN	NaN	NaN	NaN	NaN	NaN	NaN	NaN	NaN	NaN
									106	108.576	29.64	81.12	57.408	NaN	NaN	NaN	NaN	NaN	NaN	NaN	NaN	NaN	NaN	NaN	NaN	NaN	NaN	NaN	NaN	NaN	NaN	NaN	NaN	NaN	NaN	NaN	NaN	NaN	NaN	NaN	NaN	NaN	NaN	NaN	NaN	NaN	NaN	NaN	NaN
									107	22.776	38.064	19.656	8.736	16.224	1.248	70.2	21.528	10.92	28.08	8.736	1.248	14.664	64.896	NaN	NaN	NaN	NaN	NaN	NaN	NaN	NaN	NaN	NaN	NaN	NaN	NaN	NaN	NaN	NaN	NaN	NaN	NaN	NaN	NaN	NaN	NaN	NaN	NaN	NaN
									108	48.672	57.72	55.224	36.816	19.968	41.184	NaN	NaN	NaN	NaN	NaN	NaN	NaN	NaN	NaN	NaN	NaN	NaN	NaN	NaN	NaN	NaN	NaN	NaN	NaN	NaN	NaN	NaN	NaN	NaN	NaN	NaN	NaN	NaN	NaN	NaN	NaN	NaN	NaN	NaN
									109	61.152	9.984	2.184	10.296	3.432	4.68	40.56	4.68	10.92	18.408	52.104	2.184	8.736	15.288	163.488	213.408	NaN	NaN	NaN	NaN	NaN	NaN	NaN	NaN	NaN	NaN	NaN	NaN	NaN	NaN	NaN	NaN	NaN	NaN	NaN	NaN	NaN	NaN	NaN	NaN
									110	21.528	16.536	60.84	14.664	5.928	72.384	NaN	NaN	NaN	NaN	NaN	NaN	NaN	NaN	NaN	NaN	NaN	NaN	NaN	NaN	NaN	NaN	NaN	NaN	NaN	NaN	NaN	NaN	NaN	NaN	NaN	NaN	NaN	NaN	NaN	NaN	NaN	NaN	NaN	NaN
									111	1.56	41.808	27.456	9.048	32.136	25.584	4.992	79.872	17.472	32.448	58.344	10.92	7.488	NaN	NaN	NaN	NaN	NaN	NaN	NaN	NaN	NaN	NaN	NaN	NaN	NaN	NaN	NaN	NaN	NaN	NaN	NaN	NaN	NaN	NaN	NaN	NaN	NaN	NaN	NaN
									112	16.536	13.104	36.816	21.84	6.552	16.848	7.176	10.608	13.416	NaN	NaN	NaN	NaN	NaN	NaN	NaN	NaN	NaN	NaN	NaN	NaN	NaN	NaN	NaN	NaN	NaN	NaN	NaN	NaN	NaN	NaN	NaN	NaN	NaN	NaN	NaN	NaN	NaN	NaN	NaN
									113	4.68	19.968	17.784	52.728	15.288	5.304	24.648	24.648	6.552	1.248	14.352	16.224	6.864	27.456	22.464	9.048	32.76	6.864	NaN	NaN	NaN	NaN	NaN	NaN	NaN	NaN	NaN	NaN	NaN	NaN	NaN	NaN	NaN	NaN	NaN	NaN	NaN	NaN	NaN	NaN
									114	27.768	27.456	8.424	12.48	92.352	23.712	1.248	9.984	30.888	4.68	31.824	19.344	10.608	8.112	19.968	24.024	79.248	31.512	NaN	NaN	NaN	NaN	NaN	NaN	NaN	NaN	NaN	NaN	NaN	NaN	NaN	NaN	NaN	NaN	NaN	NaN	NaN	NaN	NaN	NaN
									115	22.152	8.424	45.552	11.232	2.496	71.136	5.616	7.488	37.128	19.344	9.048	20.28	NaN	NaN	NaN	NaN	NaN	NaN	NaN	NaN	NaN	NaN	NaN	NaN	NaN	NaN	NaN	NaN	NaN	NaN	NaN	NaN	NaN	NaN	NaN	NaN	NaN	NaN	NaN	NaN
									116	NaN	NaN	NaN	NaN	NaN	NaN	NaN	NaN	NaN	NaN	NaN	NaN	NaN	NaN	NaN	NaN	NaN	NaN	NaN	NaN	NaN	NaN	NaN	NaN	NaN	NaN	NaN	NaN	NaN	NaN	NaN	NaN	NaN	NaN	NaN	NaN	NaN	NaN	NaN	NaN
									117	NaN	NaN	NaN	NaN	NaN	NaN	NaN	NaN	NaN	NaN	NaN	NaN	NaN	NaN	NaN	NaN	NaN	NaN	NaN	NaN	NaN	NaN	NaN	NaN	NaN	NaN	NaN	NaN	NaN	NaN	NaN	NaN	NaN	NaN	NaN	NaN	NaN	NaN	NaN	NaN
									118	12.48	9.672	16.224	29.64	15.912	34.32	44.304	27.456	NaN	NaN	NaN	NaN	NaN	NaN	NaN	NaN	NaN	NaN	NaN	NaN	NaN	NaN	NaN	NaN	NaN	NaN	NaN	NaN	NaN	NaN	NaN	NaN	NaN	NaN	NaN	NaN	NaN	NaN	NaN	NaN
									119	12.168	6.552	2.808	24.336	21.528	24.336	91.728	NaN	NaN	NaN	NaN	NaN	NaN	NaN	NaN	NaN	NaN	NaN	NaN	NaN	NaN	NaN	NaN	NaN	NaN	NaN	NaN	NaN	NaN	NaN	NaN	NaN	NaN	NaN	NaN	NaN	NaN	NaN	NaN	NaN
									120	21.216	12.792	168.48	11.544	28.08	19.344	112.632	9.36	17.16	23.712	51.168	180.96	NaN	NaN	NaN	NaN	NaN	NaN	NaN	NaN	NaN	NaN	NaN	NaN	NaN	NaN	NaN	NaN	NaN	NaN	NaN	NaN	NaN	NaN	NaN	NaN	NaN	NaN	NaN	NaN
									121	4.992	4.056	36.192	16.224	12.792	20.28	39.624	NaN	NaN	NaN	NaN	NaN	NaN	NaN	NaN	NaN	NaN	NaN	NaN	NaN	NaN	NaN	NaN	NaN	NaN	NaN	NaN	NaN	NaN	NaN	NaN	NaN	NaN	NaN	NaN	NaN	NaN	NaN	NaN	NaN
									122	63.336	26.208	61.152	6.552	16.224	7.176	54.288	45.864	3.432	4.056	11.232	8.112	5.616	136.344	NaN	NaN	NaN	NaN	NaN	NaN	NaN	NaN	NaN	NaN	NaN	NaN	NaN	NaN	NaN	NaN	NaN	NaN	NaN	NaN	NaN	NaN	NaN	NaN	NaN	NaN
[truncated: 177 more columns]

## Sheet: Fig. 2F
Fig. 2F				Note: to generate the cumulative probabilities the respective data arrays (merged) from TAB Fig. 2E were used
Data for cum prob (6th aa)				Note: Cumulative probalilties for 6th amino acid are identical as in TAB ExData Fig. 2ABC
Cumulative Probabilties 6th translation (plotted):
Colliding Conditions
		non-rotated	xData	0.936	1.248	2.184	2.496	2.756	2.808	3.12	3.744	4.664	4.68	5.304	5.616	6.552	6.864	6.996	7.42	7.8	8.424	9.36	9.672	10.296	10.608	11.232	11.856	12.508	12.792	13.416	13.728	14.976	15.912	17.16	17.596	18.096	19.032	19.344	20.14	22.684	23.4	23.712	24.804	24.96	25.272	25.652	25.896	27.768	29.64
			yData	0.00729927	0.0218978	0.0510949	0.0656934	0.0729927	0.116788	0.124088	0.153285	0.167883	0.175182	0.182482	0.19708	0.20438	0.211679	0.218978	0.226277	0.248175	0.255474	0.270073	0.277372	0.284672	0.29927	0.313869	0.328467	0.335766	0.343066	0.350365	0.357664	0.364964	0.372263	0.379562	0.386861	0.394161	0.40146	0.408759	0.416058	0.423358	0.437956	0.452555	0.459854	0.467153	0.489051	0.49635	0.50365	0.518248	0.525547
		rotated	xData	0.312	0.936	1.56	2.184	2.496	2.808	3.12	3.432	3.744	4.056	4.368	5.304	5.928	6.36	6.864	7.8	8.112	9.984	12.168	12.792	13.416	14.664	15.6	16.224	16.536	17.784	18.444	18.72	28.08	30.576	31.512	34.632	38.688	39.312	41.496	42.744	49.608	59.28	62.088	63.336	70.824	73.32	77.688	86.496	87.36	88.296
			yData	0.017094	0.025641	0.0683761	0.0940171	0.136752	0.145299	0.162393	0.179487	0.205128	0.222222	0.239316	0.247863	0.25641	0.264957	0.273504	0.282051	0.290598	0.299145	0.307692	0.316239	0.324786	0.333333	0.34188	0.350427	0.358974	0.367521	0.376068	0.384615	0.393162	0.410256	0.418803	0.42735	0.435897	0.444444	0.452991	0.461538	0.470085	0.478632	0.487179	0.495726	0.504274	0.512821	0.521368	0.529915	0.538462	0.547009
Elongating Conditions
		non-rotated	xData	0.936	1.248	1.272	1.484	1.56	1.872	2.184	2.496	2.756	2.808	2.968	3.12	3.18	3.392	3.432	3.604	3.744	3.816	4.056	4.24	4.368	4.452	4.664	4.68	4.876	4.992	5.3	5.304	5.724	5.928	6.148	6.24	6.552	6.784	6.864	6.996	7.176	7.208	7.42	7.488	7.8	7.844	8.112	8.268	8.424	8.48
			yData	0.0101351	0.0202703	0.027027	0.0304054	0.0371622	0.0472973	0.0574324	0.0777027	0.0878378	0.0945946	0.10473	0.131757	0.135135	0.138514	0.141892	0.14527	0.158784	0.165541	0.182432	0.189189	0.202703	0.212838	0.216216	0.226351	0.236486	0.263514	0.27027	0.280405	0.290541	0.304054	0.314189	0.320946	0.331081	0.334459	0.341216	0.347973	0.351351	0.35473	0.358108	0.364865	0.371622	0.378378	0.391892	0.398649	0.412162	0.415541
		rotated	xData	0.312	0.424	0.624	0.848	0.936	1.06	1.248	1.272	1.484	1.56	1.696	1.872	1.908	2.12	2.184	2.332	2.496	2.756	2.808	2.968	3.12	3.18	3.432	3.604	3.744	3.816	4.028	4.056	4.24	4.368	4.452	4.68	4.876	4.992	5.3	5.304	5.616	5.724	5.928	5.936	6.24	6.552	6.864	6.996	7.176	7.488
			yData	0.00353357	0.0106007	0.024735	0.0424028	0.0848057	0.0989399	0.166078	0.169611	0.212014	0.261484	0.265018	0.30742	0.339223	0.342756	0.388693	0.409894	0.448763	0.462898	0.5053	0.515901	0.540636	0.583039	0.597173	0.614841	0.646643	0.650177	0.657244	0.699647	0.70318	0.710247	0.731449	0.756184	0.770318	0.784452	0.791519	0.798587	0.816254	0.823322	0.830389	0.833922	0.844523	0.85159	0.858657	0.862191	0.869258	0.876325
[truncated: 126 more columns]

## Sheet: Fig. 3C
Fig. 3C
Note: Values were calculated in Fig. 3F TAB
Plotted indivdual data points (pink dots)			Plotted mean values (black line)
Individual Datapoints:
intervening mRNA (nt)	Coupled Population		intervening mRNA (nt)	Coupled Population (Loosly coupled + coupled) (%)
46	68.739			Mean
46	62.5299		46	65.6345
85	68.6654		85	68.4473
85	68.2292		193	29.744
193	25.661		457	8.34052
193	33.8269
457	8.22851
457	8.45252

## Sheet: Fig.3F
Fig. 3F							Distribution Fitting	2 state parameters	populationA	mu1	mu2	sigma1	sigma2					PopulationB=1-PopulationA
								3 state parameters	populationA	populationB	mu1	mu2	mu3	sigma1	sigma2	sigma3		PopulationC=1-PopulationA-PopulationB
Underlying replicates					FRET efficiency vector is too large for excel																	Uncoupled Population			Coupled Population (Loosly coupled + coupled)
Experiment IDs	Construct	Intervening mRNA (nt)	Comment	Analyzed traces	MatLab file name		Construct	States tMAVEN	Fitparam (FRET values larger than 1 and small than -0.5 were removed for fitting)									Uncoupled Population	Coupled Population			mean	sd		mean	sd
TIRF_NQ_20240324_SA_02_tNQ078_10_638_100_532_6000f_2C_ALEX_200m	prNQ216	46	Replicate 1	323	FREThist.mat		216_Rep1	3	0.31261	0.300887	0.00285199	0.270261	0.318904	0.0472461	0.0699932	0.0699932		31.261	68.739		46	34.3655	4.39054		65.6345	4.39054
TIRF_NQ_20240324_SA_03_tNQ078_10_638_100_532_6000f_2C_ALEX_200m	prNQ216	46	Replicate 2	310	FREThist.mat		216_Rep2	3	0.374701	0.300842	0.00449828	0.262373	0.343629	0.0492528	0.0699992	0.0621941		37.4701	62.5299		85	31.5527	0.308436		68.4473	0.308436
TIRF_NQ_20240324_SA_04_tNQ078_10_638_100_532_6000f_2C_ALEX_200m	prNQ219	85	Replicate 1	225	FREThist.mat		219_Rep1	3	0.313346	0.41058	0.000998365	0.096662	0.2866	0.0599892	0.0545953	0.099856		31.3346	68.6654		193	70.256	5.77419		29.744	5.77419
TIRF_NQ_20240324_SA_05_tNQ078_10_638_100_532_6000f_2C_ALEX_200m	prNQ219	85	Replicate 2	193	FREThist.mat		219_Rep2	3	0.317708	0.42479	0.003285	0.090168	0.256689	0.0599952	0.0574443	0.0999193		31.7708	68.2292		457	91.6595	0.158399		8.34052	0.158399
TIRF_NQ_20240324_SA_07_tNQ078_10_638_100_532_6000f_2C_ALEX_200m	prNQ291	193	Replicate 1	298	FREThist.mat		291_Rep1	3	0.74339	0.163124	0.00692138	0.0947134	0.307126	0.0593395	0.0691429	0.0890483		74.339	25.661
TIRF_NQ_20240324_SA_08_tNQ078_10_638_100_532_6000f_2C_ALEX_200m	prNQ291	193	Replicate 2	248	FREThist.mat		291_Rep2	3	0.661731	0.237862	0.000237213	0.0163721	0.279769	0.0599091	0.0699582	0.0999498		66.1731	33.8269
TIRF_NQ_20240324_SA_10_tNQ078_10_638_100_532_6000f_2C_ALEX_200m	prNQ301	457	Replicate 1	233	FREThist.mat		301_Rep1	2	0.917715	-0.00213261	0.0466882	0.0476912	0.149864					91.7715	8.22851			Note: these values are given in Fig. 3C TAB
TIRF_NQ_20240324_SA_10_tNQ078_11_638_100_532_6000f_2C_ALEX_200m	prNQ301	457	Replicate 2	281	FREThist.mat		301_Rep2	2	0.915475	-0.00258918	-0.0173682	0.0566192	0.190056					91.5475	8.45252
Note: These Datasets were also used for ExData Fig. 5B to extract coupled fractions
Note: These Datasets were also used for ExData Fig. 5C to extract Dwell vectors							Construct		mean values										Note: these values are given in Fig. 3C TAB
							216	3	0.343655	0.300864	0.00367513	0.266317	0.331267	0.0482495	0.0699962	0.0660936
							219	3	0.315527	0.417685	0.00214168	0.093415	0.271645	0.0599922	0.0560198	0.0998877
							291	3	0.70256	0.200493	0.00357929	0.0555427	0.293448	0.0596243	0.0695505	0.0944991
							301	2	0.916595	-0.0023609	0.01466	0.0521552	0.16996
							Construct		SD values
							216	3	0.0439054	3.16995e-05	0.0011641	0.00557776	0.0174831	0.00141893	4.20593e-06	0.00551475
							219	3	0.00308436	0.0100483	0.0016169	0.004592	0.0211499	4.27119e-06	0.00201453	4.47688e-05
							291	3	0.0577419	0.0528481	0.00472642	0.0553957	0.019345	0.000402817	0.000576496	0.00770854
							301	2	0.00158399	0.000322841	0.0452947	0.00631302	0.0284202
Plotted merged data (1D FRET distribution plots):
							Merged files (Used for plotting fits in Fig 3F):
Merged files	Construct	Intervening mRNA (nt)	Comment	Analyzed traces	MatLab file name		Construct	2 state parameters	populationA	mu1	mu2	sigma1	sigma2
tNQ078_02+tNQ078_03	prNQ216	46	Replicate 1+2	633	MergedFRET_216.mat			3 state parameters	populationA	populationB	mu1	mu2	mu3	sigma1	sigma2	sigma3
tNQ078_04+tNQ078_05*	prNQ219	85	Replicate 1+2	418	MergedFRET_219.mat		216	3	0.336686	0.322096	0.00185772	0.270435	0.327877	0.0484594	0.0699969	0.0704671
tNQ078_07+tNQ078_08	prNQ291	193	Replicate 1+2	546	MergedFRET_291.mat		219	3	0.311622	0.429297	0.00587563	0.0930933	0.274149	0.0599989	0.0581306	0.0999175
tNQ078_10+tNQ078_11	prNQ301	457	Replicate 1+2	514	MergedFRET_301.mat		291	3	0.738375	0.166647	0.00238178	0.073005	0.285428	0.0599967	0.0699888	0.0999415
							301	2	0.903891	-0.00391758	0.0120815	0.0517274	0.1651
* Note: This data is the same as presented in Fig. 3G

## Sheet: Fig. 3G
Fig. 3G								Distribution fitting
Underlying replicates						FRET efficiencie vector is too large for excel			3 state parameters	populationA	populationB	mu1	mu2	mu3	sigma1	sigma2	sigma3
Experiment IDs	Construct	Nus factor	Intervening mRNA (nt)	Comment	Analyzed traces	MatLab file name		Nus factors	States tMAVEN	Fitparam (values larger than 1 and small than -0.5 were removed for fitting)
TIRF_NQ_20240324_SA_04_tNQ078_10_638_100_532_6000f_2C_ALEX_200m*	prNQ219	w/o	85	Replicate 1	225	FREThist.mat		w/o	3	0.313346	0.41058	0.000998365	0.096662	0.2866	0.0599892	0.0545953	0.099856
TIRF_NQ_20240324_SA_05_tNQ078_10_638_100_532_6000f_2C_ALEX_200m*	prNQ219	w/o	85	Replicate 2	193	FREThist.mat		w/o	3	0.317708	0.42479	0.003285	0.090168	0.256689	0.0599952	0.0574443	0.0999193
TIRF_NQ_20240512_SA_10_tNQ083_10_638_100_532_6000f_2C_ALEX_200m_Rep1	prNQ219	NusA	85	Replicate 1	148	FREThist.mat		NusA	3	0.44814	0.298326	-0.00414728	0.0366934	0.192323	0.0664363	0.052684	0.0994724
TIRF_NQ_20240512_SA_10_tNQ083_10_638_100_532_6000f_2C_ALEX_200m_Rep2	prNQ219	NusA	85	Replicate 2	155	FREThist.mat		NusA	3	0.271569	0.573648	0.00177036	0.035821	0.210729	0.0699664	0.0591996	0.0993842
TIRF_NQ_20240512_SA_11_tNQ083_10_638_100_532_6000f_2C_ALEX_200m	prNQ219	NusG	85	Replicate 1	284	FREThist.mat		NusG	3	0.402585	0.375496	0.000170503	0.108385	0.356673	0.0596543	0.0661197	0.0865295
TIRF_NQ_20240512_SA_12_tNQ083_10_638_100_532_6000f_2C_ALEX_200m	prNQ219	NusG	85	Replicate 2	221	FREThist.mat		NusG	3	0.570056	0.193948	0.000337222	0.151017	0.37617	0.0599969	0.0545467	0.0999959
TIRF_NQ_20240512_SA_13_tNQ083_10_638_100_532_6000f_2C_ALEX_200m	prNQ219	NusANusG	85	Replicate 1	220	FREThist.mat		NusANusG	3	0.480527	0.25043	0.000102399	0.136116	0.37323	0.0577365	0.0579635	0.0986456
TIRF_NQ_20240512_SA_14_tNQ083_10_638_100_532_6000f_2C_ALEX_200m	prNQ219	NusANusG	85	Replicate 2	153	FREThist.mat		NusANusG	3	0.474579	0.35921	0.000129622	0.128638	0.377096	0.0588427	0.0633975	0.0983304
*Note: These Datasets are the same as plotted in ExData Fig. 3F								Nus factors		mean values
								w/o	3	0.315527	0.417685	0.00214168	0.093415	0.271645	0.0599922	0.0560198	0.0998877
								NusA	3	0.359855	0.435987	-0.00118846	0.0362572	0.201526	0.0682013	0.0559418	0.0994283
								NusG	3	0.48632	0.284722	0.000253862	0.129701	0.366421	0.0598256	0.0603332	0.0932627
								NusANusG	2	0.477553	0.30482	0.00011601	0.132377	0.375163	0.0582896	0.0606805	0.098488
								Nus factors		SD values
								w/o	3	0.00308436	0.0100483	0.0016169	0.004592	0.0211499	4.27119e-06	0.00201453	4.47688e-05
								NusA	3	0.124854	0.194682	0.00418441	0.00061692	0.013015	0.0024962	0.00460723	6.23609e-05
								NusG	3	0.11842	0.128374	0.000117888	0.0301457	0.013787	0.00024228	0.00818328	0.00952218
								NusANusG	2	0.00420608	0.0769187	1.92498e-05	0.0052881	0.00273361	0.00078221	0.00384242	0.000222915
Plotted merged data (1D FRET distribution plots):								Merged files (Used for plotting fits in Fig 3G):
Merged files	Construct	Nus factor	Intervening mRNA (nt)	Comment	Analyzed traces	MatLab file name		Merged data	3 state parameters	populationA	populationB	mu1	mu2	mu3	sigma1	sigma2	sigma3
tNQ078_04+tNQ078_05*	prNQ219	w/o	85	Replicate 1+2	418	MergedFRET_219.mat		w/o	3	0.311622	0.429297	0.00587563	0.0930933	0.274149	0.0599989	0.0581306	0.0999175
tNQ083_10_Rep1+tNQ083_10_Rep2	prNQ219	NusA	85	Replicate 1+2	303	MergedFRET_NusA.mat		NusA	3	0.44814	0.298326	-0.00414728	0.0366934	0.192323	0.0664363	0.052684	0.0994724
tNQ083_11+tNQ078_12	prNQ219	NusG	85	Replicate 1+2	505	MergedFRET_NusG.mat		NusG	3	0.503917	0.277005	0.000170459	0.129701	0.368481	0.0599985	0.0651215	0.0967962
tNQ083_13+tNQ083_14	prNQ219	NusANusG	85	Replicate 1+2	373	MergedFRET_NusANusG.mat		NusANusG	3	0.443546	0.345108	0.000135307	0.123897	0.385953	0.0581826	0.0699921	0.0862007
* Note: This is data is the same as presented in Fig. 3F														Values shown in Figure

## Sheet: Fig. 4C
Fig. 4C
								Plotted dwell vectors:
									Collided					Coupled
Experiment IDs	Construct	Nus factor	Intervening mRNA (nt)	Comment	Analyzed traces			analyzed dwells (n)	130	249	366	237		160	192	143	159
TIRF_NQ_20230220_SA_01_tNQ051_532_70_3000f_single_C3_S5_S7_200m*	prNQ215	w/o	28	50 µM NTP	75				w/o	NusANusG	NusA	NusG		w/o	NusANusG	NusA	NusG
TIRF_NQ_20230220_SA_02_tNQ051_532_70_3000f_single_C3_S5_S7_200m	prNQ215	NusANusG	28	50 µM NTP	162				4.028	11.024	6.784	8.268		82.4774	64.9391	423.763	6.1621
TIRF_NQ_20230220_SA_03_tNQ051_532_70_3000f_single_C3_S5_S7_200m	prNQ215	NusA	28	50 µM NTP	107				13.144	28.62	18.868	0.636		27.4925	92.4315	12.7982	75.3672
TIRF_NQ_20230220_SA_04_tNQ051_532_70_3000f_single_C3_S5_S7_200m	prNQ215	NusG	28	50 µM NTP	161				1.484	28.196	2.968	0.848		23.7004	26.0704	529.467	21.3304
									8.48	23.956	9.116	1.06		70.6272	47.4008	24.6484	15.6423
TIRF_NQ_20230904_SA_01_tNQ064_10_638_85_532_3000f_ALEX_C3_S5_S7_200m	prNQ216	w/o	46	50 µM NTP	204				15.688	1.908	11.872	7.632		80.1073	48.3488	96.2236	56.8809
TIRF_NQ_20230904_SA_02_tNQ064_10_638_85_532_3000f_ALEX_C3_S5_S7_200m	prNQ216	NusANusG	46	50 µM NTP	224				14.628	5.936	2.332	3.816		78.2113	12.3242	170.643	41.2387
TIRF_NQ_20230904_SA_03_tNQ064_10_638_85_532_3000f_ALEX_C3_S5_S7_200m	prNQ216	NusA	46	50 µM NTP	215				6.996	1.908	1.696	131.864		79.6333	17.0643	70.6272	20.8563
TIRF_NQ_20230904_SA_04_tNQ064_10_638_85_532_3000f_ALEX_C3_S5_S7_200m	prNQ216	NusG	46	50 µM NTP	197				7.208	5.512	3.604	1.06		47.4008	30.8105	123.716	145.994
Note: These Datasets were also used to extract Coupling events in Fig. 4D									14.628	36.676	0.424	1.06		34.1286	72.9972	11.3762	45.9788
Note: These Datasets were also used to extract Coupled fraction at end of transcription shown Fig. 4EF									11.448	1.696	1.484	0.424		15.6423	70.6272	76.7893	23.7004
*Note: This data was additionally used in Fig. 4E for plotting fraction coupled, in ExData Fig. 1G to extract transcription rate, for single exponential fitting in ExData Fig 6 a (Rep1)									1.696	37.1	0.848	2.756		14.6942	88.6395	16.5903	11.8502
									1.696	2.12	3.816	1.272		58.777	161.163	24.6484	59.725
									7.632	4.452	1.484	31.588		16.5903	7.58413	16.1163	1.42202
Reported p-values were obtained by a two-sided Wilcoxon rank sum test									2.12	1.06	6.148	34.344		63.517	18.4863	22.2784	56.4069
	p-value	h	zval	ranksum					9.54	5.512	2.12	26.288		75.8413	120.872	20.8563	86.7434
w/o	3.31849e-38	1	12.9235	32458					20.14	3.392	1.272	0.848		65.8871	124.664	90.5355	88.1655
NusANusG	1.55331e-32	1	11.8773	58192					3.18	4.876	14.84	31.376		91.4835	120.398	24.6484	91.4835
NusA	1.13075e-55	1	15.7184	59901					1.272	79.076	5.936	19.292		131.774	34.1286	50.2448	55.9329
NusG	1.66281e-45	1	14.1582	47367					13.356	19.08	2.756	0.848		82.0034	10.4282	161.163	71.5752
p > 0.05	not significant								0.636	5.936	24.38	0.636		16.1163	102.86	145.046	27.0184
p<0.05	*								70.596	1.06	2.756	8.268		89.1135	58.303	30.8105	103.808
p<0.01	**								23.32	1.484	3.392	2.12		21.8044	2.84405	18.0123	10.4282
p<0.001	***								4.664	4.876	10.176	1.272		97.6456	202.875	11.3762	1.42202
									1.06	15.688	4.664	1.272		15.6423	12.3242	77.7373	45.5048
null hypothesis rejected at 5% signifcance level	h=1								1.06	30.316	81.62	2.968		16.5903	84.3734	100.016	15.6423
null hypothesis not rejected	h=0								1.908	2.12	5.936	0.636		56.4069	34.1286	167.325	21.8044
									5.936	0.848	8.692	2.756		21.8044	15.6423	200.979	24.1744
									12.084	6.572	11.024	9.752		29.3885	24.1744	82.4774	30.3365
									2.544	2.12	11.872	2.332		91.9575	19.9083	20.8563	76.7893
									4.876	3.392	1.06	1.908		63.9911	15.1683	136.514	94.8016
									6.148	25.44	2.544	8.48		32.7065	89.5875	86.2694	143.624
									16.536	13.992	1.696	22.684		57.829	16.5903	33.1805	23.7004
									2.756	0.636	6.572	11.448		45.0307	36.4986	20.8563	19.9083
									21.412	4.452	5.088	1.908		63.9911	17.0643	13.2722	36.4986
									2.756	0.636	4.24	14.204		51.6669	39.8167	121.82	15.6423
									2.968	0.848	2.332	1.272		62.569	170.643	23.7004	26.5444
									4.876	5.936	1.484	4.664		22.7524	14.6942	92.4315	28.4405
									3.392	34.132	0.636	1.908		15.1683	26.0704	136.04	18.0123
									16.748	17.384	1.272	2.332		23.7004	38.3946	39.8167	163.059
									4.876	24.168	0.848	1.06		78.2113	60.673	26.0704	22.7524
									11.448	26.924	0.636	0.848		53.0889	31.7585	46.9268	70.6272
									5.936	25.864	0.636	2.12		56.8809	98.1196	143.624	56.4069
									1.484	4.028	4.452	6.996		15.6423	8.53214	7.11012	20.3823
									3.18	64.872	1.272	4.24		18.0123	77.7373	262.6	9.00615
									1.484	0.848	1.06	1.06		15.6423	60.673	93.3795	54.0369
									5.088	1.06	3.816	21.2		86.7434	24.6484	7.58413	18.4863
									1.06	11.872	4.664	64.66		25.1224	39.8167	73.4712	23.7004
									0.848	3.18	7.632	1.272		15.6423	12.3242	89.1135	26.0704
									3.392	16.536	7.632	2.12		15.6423	12.3242	23.7004	128.93
									15.688	13.356	1.484	0.636		23.7004	10.4282	16.1163	55.9329
									0.848	2.968	5.724	2.332		94.3276	17.5383	173.487	57.829
									1.06	51.092	3.816	28.408		21.3304	14.2202	52.1409	23.7004
									2.968	26.5	0.636	1.06		8.05813	146.942	161.163	25.5964
									12.72	18.868	3.604	3.816		42.1867	13.7462	23.2264	67.7831
									7.208	28.832	1.696	0.424		67.7831	13.2722	73.4712	23.2264
									1.484	29.68	6.996	1.484		294.833	27.0184	82.4774	70.1532
									11.236	32.436	0.848	1.484		3.31805	101.912	78.6853	72.0492
									36.04	1.06	1.696	82.892		83.8994	194.343	11.8502	16.5903
									2.756	43.248	2.332	12.084		54.5109	19.9083	3.31805	53.0889
									4.028	1.06	1.06	2.756		19.4343	60.673	11.3762	60.673
									4.452	1.06	1.908	16.112		75.3672	91.9575	29.3885	91.4835
									1.908	6.784	1.06	7.844		88.1655	174.435	127.982	27.9665
									48.124	105.576	28.408	38.584		122.294	5.21409	18.0123	15.6423
									2.12	17.596	5.088	5.3		143.624	15.1683	41.7127	10.4282
									3.18	13.992	9.54	21.412		75.3672	83.8994	66.8351	28.4405
									2.12	15.9	5.512	0.636		71.1012	80.1073	104.282	65.4131
									9.752	4.664	5.724	2.12		110.444	148.364	114.71	66.8351
									1.06	2.756	5.088	7.632		76.7893	46.9268	23.2264	35.0766
									5.3	8.056	9.116	11.448		69.2051	161.637	12.3242	18.0123
									23.744	1.272	2.12	12.296		102.386	54.5109	93.8535	313.793
									4.028	0.848	3.392	0.636		93.8535	13.7462	111.866	17.5383
									9.752	1.484	18.02	2.332		75.3672	12.7982	45.5048	64.9391
									3.18	0.848	2.12	4.028		20.8563	37.9206	183.441	15.1683
									5.936	81.832	1.06	23.744		83.4254	72.0492	10.4282	15.6423
									1.484	2.544	0.212	1.272		18.0123	17.0643	198.609	18.0123
									2.756	4.452	8.904	1.272		69.2051	92.9055	20.8563	50.7188
									5.936	5.3	19.08	1.484		91.4835	233.212	64.9391	15.1683
									2.12	23.956	5.3	16.536		33.1805	14.6942	13.7462	87.6914
									6.148	29.044	7.208	16.536		96.6976	96.2236	32.7065	41.2387
									17.596	1.484	16.536	1.272		66.3611	154.527	24.1744	33.6546
									12.508	14.628	7.632	2.756		58.303	108.074	41.7127	11.3762
									10.6	2.756	2.332	13.78		19.9083	19.4343	99.5416	15.6423
									1.06	28.408	0.212	15.052		74.4192	109.022	10.4282	16.5903
									1.484	16.748	2.968	2.12		15.1683	136.988	58.777	56.8809
									10.176	5.724	5.512	10.6		19.4343	12.7982	18.0123	14.6942
									3.18	6.784	1.272	8.904		16.5903	24.6484	1.89603	110.918
									19.716	3.18	1.696	0.636		55.9329	51.1928	69.2051	63.043
									12.084	1.484	4.452	1.696		29.8625	22.2784	3.79206	33.6546
									6.996	33.284	0.636	1.484		59.725	28.9145	17.5383	29.8625
									7.208	0.636	0.848	5.724		15.6423	59.251	95.7496	27.9665
									8.904	0.848	1.484	1.484		118.502	82.9514	10.4282	16.5903
									1.696	1.484	1.272	4.664		18.4863	74.4192	166.851	34.1286
									3.18	7.208	1.696	13.78		95.7496	34.1286	12.3242	6.1621
									2.968	6.784	1.272	1.484		16.5903	12.3242	236.53	73.4712
									3.816	12.508	0.636	6.36		66.3611	1.42202	141.254	27.9665
									24.168	5.724	2.332	3.604		16.1163	98.1196	83.8994	98.5936
									1.908	0.848	1.06	6.148		19.4343	11.8502	98.5936	19.4343
									1.06	7.42	1.272	1.696		59.251	34.1286	55.9329	25.5964
									1.696	0.848	2.332	8.692		70.6272	198.135	200.505	15.1683
									23.32	1.484	1.696	5.088		92.4315	55.9329	40.7647	18.4863
									16.96	0.848	2.332	1.696		77.7373	82.4774	17.5383	48.3488
									25.44	1.06	2.756	10.6		79.6333	19.4343	8.53214	69.6791
									2.968	29.044	4.028	17.596		66.8351	16.5903	167.799	82.0034
									23.108	1.06	1.696	4.664		28.4405	28.4405	46.9268	25.1224
									53	15.052	1.908	15.264		92.9055	155.001	10.9022	36.0246
									5.512	22.472	1.272	2.332		15.6423	18.0123	19.4343	66.3611
									1.696	4.452	1.696	1.484		20.3823	85.3214	17.0643	19.4343
									2.756	69.324	1.272	6.996		65.4131	53.5629	11.3762	21.8044
									4.452	4.452	0.636	2.544		75.8413	6.1621	41.7127	18.4863
									1.908	3.18	1.272	2.756		23.7004	21.3304	122.294	21.8044
									23.32	2.332	3.392	10.176		61.621	12.3242	106.652	14.6942
									2.12	62.54	1.272	1.908		55.9329	81.0553	25.5964	111.392
									2.12	13.78	5.3	4.028		16.1163	12.3242	169.221	4.74008
									2.12	32.648	2.332	0.424		62.569	20.8563	114.236	16.5903
									1.06	1.272	0.848	4.452		17.5383	13.7462	179.175	48.8228
									4.664	42.612	2.12	3.18		17.5383	52.1409	10.4282	28.4405
									2.12	20.776	10.388	1.484		16.5903	55.9329	18.0123	48.8228
									2.544	54.908	2.968	1.272		72.0492	14.2202	11.8502	27.9665
									13.992	4.664	5.936	1.06		76.7893	1.89603	101.438	33.1805
									2.756	4.664	3.392	0.848		249.328	182.019	19.4343	23.2264
									1.06	4.664	20.14	6.572		16.5903	14.6942	16.5903	51.1928
									5.936	17.808	1.908	1.908		71.1012	19.4343	20.8563	50.2448
									2.544	12.084	7.208	0.848		29.8625	0.948016	115.658	61.147
									6.36	25.44	2.968	5.088		71.1012	46.9268	14.2202	69.6791
									8.268	27.348	4.24	2.544		82.4774	17.5383	18.0123	9.00615
									106.212	0.848	6.148	1.696		15.1683	20.8563	32.7065	16.1163
									27.136	0.848	2.12	5.724		79.6333	13.7462	107.6	32.2325
									1.908	35.828	2.12	6.572		61.147	20.8563	228.946	45.0307
									4.452	15.264	4.028	4.664		66.3611	22.2784	13.2722	7.58413
									12.296	11.872	21.2	1.484		113.288	16.5903	2.37004	164.007
									NaN	17.384	23.532	13.568		245.062	53.5629	77.7373	8.05813
									NaN	0.848	1.06	9.54		16.5903	13.7462	10.4282	56.8809
									NaN	5.936	5.3	4.876		16.1163	67.3091	21.3304	54.5109
									NaN	76.744	1.484	7.844		18.9603	37.4466	14.6942	45.5048
									NaN	14.204	6.36	1.06		68.7311	120.398	16.5903	15.6423
									NaN	3.18	1.484	0.848		13.2722	68.7311	9.48016	15.6423
									NaN	2.968	1.908	8.904		107.126	38.3946	226.102	110.444
									NaN	17.384	1.696	20.352		11.8502	72.5232	15.1683	18.0123
									NaN	18.444	5.936	13.356		132.248	39.8167	122.294	15.1683
									NaN	15.264	0.848	20.352		25.5964	10.4282	6.63611	16.5903
									NaN	9.116	10.388	2.12		39.8167	88.1655	102.86	103.808
									NaN	1.06	1.272	15.052		69.6791	41.7127	10.9022	22.2784
									NaN	1.696	9.116	5.936		90.5355	176.805	15.1683	16.1163
									NaN	2.968	8.268	1.06		82.4774	165.429	NaN	75.8413
									NaN	3.816	1.06	1.484		16.5903	124.19	NaN	18.0123
									NaN	9.752	2.968	9.116		60.673	36.4986	NaN	27.4925
									NaN	7.208	1.484	1.06		16.5903	21.3304	NaN	63.9911
									NaN	1.272	11.024	2.968		16.5903	7.58413	NaN	7.11012
									NaN	8.268	0.848	1.484		63.9911	118.976	NaN	85.3214
									NaN	3.816	2.968	18.232		102.86	13.7462	NaN	25.5964
									NaN	2.12	40.492	1.06		16.5903	60.673	NaN	65.4131
									NaN	6.996	7.208	6.148		37.4466	23.2264	NaN	31.7585
									NaN	9.328	2.544	1.06		15.1683	2.37004	NaN	24.6484
									NaN	12.508	0.848	0.848		41.7127	21.3304	NaN	76.3153
									NaN	55.756	11.66	17.808		67.7831	244.588	NaN	62.095
									NaN	37.312	1.06	1.484		37.9206	74.4192	NaN	111.866
									NaN	0.848	1.908	6.148		93.8535	106.178	NaN	1.42202
									NaN	20.14	4.24	17.384		85.7954	66.8351	NaN	22.2784
									NaN	12.296	0.848	2.332		100.49	47.4008	NaN	14.6942
									NaN	58.512	4.028	2.12		118.028	66.8351	NaN	NaN
									NaN	0.848	12.72	1.06		NaN	39.8167	NaN	NaN
									NaN	1.484	7.208	1.908		NaN	97.1716	NaN	NaN
									NaN	21.412	0.848	52.364		NaN	35.5506	NaN	NaN
									NaN	61.268	5.936	5.724		NaN	99.0676	NaN	NaN
									NaN	80.136	6.36	24.804		NaN	90.0615	NaN	NaN
									NaN	3.18	11.448	2.332		NaN	197.661	NaN	NaN
									NaN	1.06	1.06	2.756		NaN	13.2722	NaN	NaN
									NaN	43.036	1.696	3.816		NaN	18.9603	NaN	NaN
									NaN	12.084	6.572	0.848		NaN	69.2051	NaN	NaN
									NaN	18.232	12.72	33.284		NaN	15.6423	NaN	NaN
									NaN	0.424	1.696	5.088		NaN	110.444	NaN	NaN
									NaN	1.06	14.628	2.968		NaN	57.3549	NaN	NaN
									NaN	1.484	10.812	4.452		NaN	19.9083	NaN	NaN
									NaN	6.784	1.908	16.324		NaN	112.34	NaN	NaN
									NaN	9.116	44.096	1.06		NaN	48.8228	NaN	NaN
									NaN	15.476	4.24	0.848		NaN	21.8044	NaN	NaN
									NaN	0.848	19.716	2.332		NaN	18.0123	NaN	NaN
									NaN	2.756	20.352	2.332		NaN	20.8563	NaN	NaN
									NaN	4.24	5.936	8.904		NaN	67.3091	NaN	NaN
									NaN	0.848	2.756	1.06		NaN	12.7982	NaN	NaN
									NaN	32.436	39.856	5.3		NaN	78.6853	NaN	NaN
									NaN	3.18	2.756	5.512		NaN	208.563	NaN	NaN
									NaN	5.3	0.848	0.848		NaN	48.8228	NaN	NaN
									NaN	34.556	1.696	0.848		NaN	69.2051	NaN	NaN
									NaN	21.624	1.272	1.484		NaN	101.438	NaN	NaN
									NaN	48.76	2.332	1.06		NaN	55.4589	NaN	NaN
									NaN	7.42	3.18	2.544		NaN	35.0766	NaN	NaN
									NaN	73.352	0.848	1.06		NaN	48.8228	NaN	NaN
									NaN	192.072	1.484	2.756		NaN	75.3672	NaN	NaN
									NaN	182.108	0.424	4.664		NaN	38.8686	NaN	NaN
									NaN	16.324	1.272	6.572		NaN	14.2202	NaN	NaN
									NaN	7.208	0.636	4.028		NaN	54.5109	NaN	NaN
									NaN	38.16	1.484	4.876
									NaN	40.492	1.484	1.06
									NaN	0.848	0.848	3.604
									NaN	1.06	1.06	7.632
									NaN	30.528	3.392	0.636
									NaN	65.296	2.756	1.06
									NaN	1.272	22.472	19.716
									NaN	5.088	3.392	1.272
									NaN	1.272	5.724	2.544
									NaN	11.236	9.116	6.996
									NaN	1.06	3.816	2.12
									NaN	41.128	3.604	0.848
									NaN	1.484	2.12	2.544
									NaN	1.484	0.848	0.848
									NaN	3.816	27.348	0.848
									NaN	8.904	10.388	1.06
									NaN	18.868	5.3	0.636
									NaN	5.3	1.484	0.848
									NaN	1.06	0.848	0.848
									NaN	1.06	1.908	11.66
									NaN	1.272	18.656	12.296
									NaN	1.06	104.728	8.056
									NaN	35.404	5.512	28.832
									NaN	5.936	1.272	3.816
									NaN	2.544	3.816	0.848
									NaN	1.272	5.3	7.208
									NaN	36.888	0.636	14.204
									NaN	3.816	1.06	78.228
									NaN	8.904	5.512	0.848
									NaN	4.876	3.816	1.06
									NaN	31.8	0.848	19.716
									NaN	1.06	4.664	6.572
									NaN	1.908	1.06	14.416
									NaN	48.972	0.848	6.784
									NaN	62.752	4.452	1.908
									NaN	1.908	1.272	10.388
									NaN	0.636	40.28	5.936
									NaN	1.06	2.12	10.812
									NaN	0.848	2.756	0.636
									NaN	28.832	1.06	2.544
									NaN	0.636	0.636	15.476
									NaN	16.112	0.636	26.924
									NaN	28.196	0.848	2.12
									NaN	0.848	2.756	0.848
									NaN	15.264	1.06	1.908
									NaN	5.512	1.908	NaN
									NaN	13.356	0.636	NaN
									NaN	34.556	1.06	NaN
									NaN	1.484	2.756	NaN
									NaN	0.636	3.18	NaN
									NaN	1.06	1.06	NaN
									NaN	2.968	2.12	NaN
									NaN	4.028	6.36	NaN
									NaN	0.636	2.12	NaN
									NaN	14.416	2.968	NaN
									NaN	15.264	1.272	NaN
									NaN	2.544	1.484	NaN
									NaN	NaN	2.332	NaN
									NaN	NaN	4.24	NaN
									NaN	NaN	3.18	NaN
									NaN	NaN	1.272	NaN
									NaN	NaN	1.484	NaN
									NaN	NaN	1.696	NaN
									NaN	NaN	2.968	NaN
									NaN	NaN	3.18	NaN
									NaN	NaN	11.448	NaN
									NaN	NaN	0.424	NaN
									NaN	NaN	1.696	NaN
									NaN	NaN	2.756	NaN
									NaN	NaN	21.836	NaN
									NaN	NaN	6.572	NaN
									NaN	NaN	6.996	NaN
									NaN	NaN	1.696	NaN
									NaN	NaN	1.272	NaN
									NaN	NaN	3.604	NaN
									NaN	NaN	2.968	NaN
									NaN	NaN	1.484	NaN
									NaN	NaN	1.06	NaN
									NaN	NaN	6.784	NaN
									NaN	NaN	12.508	NaN
									NaN	NaN	5.724	NaN
									NaN	NaN	6.572	NaN
									NaN	NaN	1.908	NaN
									NaN	NaN	3.18	NaN
									NaN	NaN	4.876	NaN
									NaN	NaN	2.756	NaN
									NaN	NaN	1.06	NaN
									NaN	NaN	0.636	NaN
									NaN	NaN	3.816	NaN
									NaN	NaN	1.272	NaN
									NaN	NaN	18.02	NaN
									NaN	NaN	1.272	NaN
									NaN	NaN	1.696	NaN
									NaN	NaN	7.42	NaN
									NaN	NaN	0.848	NaN
									NaN	NaN	0.848	NaN
									NaN	NaN	25.44	NaN
									NaN	NaN	4.24	NaN
									NaN	NaN	37.312	NaN
									NaN	NaN	2.544	NaN
									NaN	NaN	2.544	NaN
									NaN	NaN	1.908	NaN
									NaN	NaN	1.484	NaN
									NaN	NaN	1.06	NaN
									NaN	NaN	2.544	NaN
									NaN	NaN	14.416	NaN
									NaN	NaN	1.272	NaN
									NaN	NaN	1.06	NaN
									NaN	NaN	10.6	NaN
									NaN	NaN	1.484	NaN
									NaN	NaN	3.604	NaN
									NaN	NaN	6.996	NaN
									NaN	NaN	1.06	NaN
									NaN	NaN	2.756	NaN
									NaN	NaN	12.084	NaN
									NaN	NaN	1.06	NaN
									NaN	NaN	4.24	NaN
									NaN	NaN	5.512	NaN
									NaN	NaN	4.664	NaN
									NaN	NaN	11.236	NaN
									NaN	NaN	5.936	NaN
									NaN	NaN	4.452	NaN
									NaN	NaN	3.604	NaN
									NaN	NaN	5.088	NaN
									NaN	NaN	1.696	NaN
									NaN	NaN	2.544	NaN
									NaN	NaN	3.392	NaN
									NaN	NaN	3.604	NaN
									NaN	NaN	1.272	NaN
									NaN	NaN	40.492	NaN
									NaN	NaN	2.12	NaN
									NaN	NaN	11.872	NaN
									NaN	NaN	15.688	NaN
									NaN	NaN	5.936	NaN
									NaN	NaN	5.936	NaN
									NaN	NaN	22.472	NaN
									NaN	NaN	0.848	NaN
									NaN	NaN	66.568	NaN
									NaN	NaN	1.908	NaN
									NaN	NaN	1.696	NaN
									NaN	NaN	4.664	NaN
									NaN	NaN	1.696	NaN
									NaN	NaN	0.636	NaN
									NaN	NaN	1.272	NaN
									NaN	NaN	1.484	NaN
									NaN	NaN	4.24	NaN
									NaN	NaN	0.212	NaN
									NaN	NaN	0.636	NaN
									NaN	NaN	2.544	NaN
									NaN	NaN	1.484	NaN
									NaN	NaN	2.332	NaN
									NaN	NaN	1.272	NaN
									NaN	NaN	2.968	NaN
									NaN	NaN	0.848	NaN
									NaN	NaN	1.908	NaN
									NaN	NaN	20.776	NaN
									NaN	NaN	1.484	NaN
									NaN	NaN	10.6	NaN
									NaN	NaN	10.812	NaN
									NaN	NaN	6.148	NaN
									NaN	NaN	1.06	NaN
									NaN	NaN	12.084	NaN
									NaN	NaN	1.06	NaN
									NaN	NaN	1.696	NaN
									NaN	NaN	1.908	NaN
									NaN	NaN	0.848	NaN
									NaN	NaN	2.12	NaN
									NaN	NaN	1.484	NaN
									NaN	NaN	9.116	NaN
									NaN	NaN	1.696	NaN
									NaN	NaN	1.484	NaN
									NaN	NaN	9.116	NaN
									NaN	NaN	0.848	NaN
									NaN	NaN	1.06	NaN

## Sheet: Fig. 4D
Fig. 4D
							Plotted coupling event vectors:
Experiment IDs	Construct	Nus factor	Intervening mRNA (nt)	Comment	Analyzed traces		collided state # coupling events per trace
TIRF_NQ_20230220_SA_01_tNQ051_532_70_3000f_single_C3_S5_S7_200m*	prNQ215	w/o	28	50 µM NTP	75			2	1	1	1	1	1	1	1	7	4	1	1	2	1	3	2	2	2	1	5	1	1	1	1	6	4	1	2	1	1	1	2	1	4	1	1	1	3	3	3	1	1
TIRF_NQ_20230220_SA_02_tNQ051_532_70_3000f_single_C3_S5_S7_200m	prNQ215	NusANusG	28	50 µM NTP	162			1	1	2	2	1	1	1	1	2	1	1	1	1	1	1	2	3	2	1	3	1	1	6	1	3	3	2	2	1	2	2	1	1	1	1	1	1	2	1	1	4	2
TIRF_NQ_20230220_SA_03_tNQ051_532_70_3000f_single_C3_S5_S7_200m	prNQ215	NusA	28	50 µM NTP	107			1	1	1	2	6	5	1	1	5	1	1	4	3	2	1	4	4	1	2	2	2	8	4	4	4	2	4	8	2	8	4	2	8	9	1	3	8	2	2	1	4	1
TIRF_NQ_20230220_SA_04_tNQ051_532_70_3000f_single_C3_S5_S7_200m	prNQ215	NusG	28	50 µM NTP	161			1	2	2	2	1	1	2	1	1	1	1	1	1	1	6	1	4	1	1	1	1	1	2	1	1	1	1	1	1	1	1	1	1	1	3	1	6	1	1	1	1	1
							coupled state # coupling events per trace
TIRF_NQ_20230904_SA_01_tNQ064_10_638_85_532_3000f_ALEX_C3_S5_S7_200m	prNQ216	w/o	46	50 µM NTP	204			1	1	1	1	1	1	1	1	1	1	1	1	1	1	1	1	1	1	1	1	1	1	1	1	1	1	1	1	1	1	1	1	1	1	1	1	1	1	1	1	1	1
TIRF_NQ_20230904_SA_02_tNQ064_10_638_85_532_3000f_ALEX_C3_S5_S7_200m	prNQ216	NusANusG	46	50 µM NTP	224			1	1	1	1	1	1	1	1	1	1	1	1	1	1	1	1	1	1	1	1	1	1	1	1	1	1	1	1	1	1	1	1	1	1	1	1	1	1	1	1	1	1
TIRF_NQ_20230904_SA_03_tNQ064_10_638_85_532_3000f_ALEX_C3_S5_S7_200m	prNQ216	NusA	46	50 µM NTP	215			1	1	1	1	1	1	1	1	1	1	1	1	1	1	1	1	1	1	1	1	1	1	1	1	1	1	1	1	1	1	1	1	1	1	1	1	1	1	1	1	1	1
TIRF_NQ_20230904_SA_04_tNQ064_10_638_85_532_3000f_ALEX_C3_S5_S7_200m	prNQ216	NusG	46	50 µM NTP	197			1	1	1	1	1	1	1	1	1	1	1	1	1	1	1	1	1	1	1	1	1	1	1	1	1	1	1	1	1	1	1	1	1	1	1	1	1	1	1	1	1	1
Note: These Datasets were also used to extract Coupled dwell times in Fig. 4C
Note: These Datasets were also used to extract Coupled fraction at end of transcription shown Fig. 4EF
*Note: This data was additionally used in Fig. 4E for plotting fraction coupled, in ExData Fig. 1G to extract transcription rate, for single exponential fitting in ExData Fig 6 a (Rep1)
[truncated: 150 more columns]

## Sheet: Fig. 4EF
Fig. 4 EF									Plotted fraction coupled for collided state (Fig. 4E)						Plotted fraction coupled for coupled state (Fig. 4F)
Experiment IDs	Construct	Nus factor	Intervening mRNA (nt)	Comment	Analyzed traces	Figure5	Coupled fractions of individual experiments (%)		Nus factor	Rep1	Rep2	Mean	SD		Nus factor	Rep1	Rep2	Mean	SD
TIRF_NQ_20230220_SA_01_tNQ051_532_70_3000f_single_C3_S5_S7_200m*	prNQ215	w/o	28	50 µM NTP, Replicate 1	119	E	3.36134		w/o	3.36134	6.43275	4.89705	1.5357		w/o	40.8867	41.8919	41.3893	0.502596
TIRF_NQ_20230220_SA_03_tNQ051_532_70_3000f_single_C3_S5_S7_200m*	prNQ215	NusA	28	50 µM NTP, Replicate 1	138	E	3.62319		NusA	3.62319	3.0303	3.32675	0.296443		NusA	28.7805	33.1633	30.9719	2.19139
TIRF_NQ_20230220_SA_04_tNQ051_532_70_3000f_single_C3_S5_S7_200m*	prNQ215	NusG	28	50 µM NTP, Replicate 1	266	E	10.9023		NusG	10.9023	17.2589	14.0806	3.17831		NusG-NTD	39.5349	33.4532	36.4941	3.04082
TIRF_NQ_20230220_SA_02_tNQ051_532_70_3000f_single_C3_S5_S7_200m*	prNQ215	NusANusG	28	50 µM NTP, Replicate 1	173	E	36.9942		NusANusG	36.9942	34.2857	35.64	1.35425		NusG-F165A	46.4419	42.3423	44.3921	2.0498
TIRF_NQ_20231119_SA_04_tNQ066_10_638_85_532_3000f_ALEX_C3_S5_S7_200m	prNQ215	w/o	28	50 µM NTP, Replicate 2	171	E	6.43275								NusG	71.2195	63.7931	67.5063	3.7132
TIRF_NQ_20231119_SA_06_tNQ066_10_638_85_532_3000f_ALEX_C3_S5_S7_200m	prNQ215	NusA	28	50 µM NTP, Replicate 2	99	E	3.0303								NusANusG	81.3636	70.2899	75.8267	5.53689
TIRF_NQ_20231119_SA_07_tNQ066_10_638_85_532_3000f_ALEX_C3_S5_S7_200m	prNQ215	NusG	28	50 µM NTP, Replicate 2	197	E	17.2589
TIRF_NQ_20231119_SA_05_tNQ066_10_638_85_532_3000f_ALEX_C3_S5_S7_200m	prNQ215	NusANusG	28	50 µM NTP, Replicate 2	140	E	34.2857
TIRF_NQ_20230904_SA_01_tNQ064_10_638_85_532_3000f_ALEX_C3_S5_S7_200m**	prNQ216	w/o	46	50 µM NTP, Replicate 2	203	F	40.8867
TIRF_NQ_20230904_SA_03_tNQ064_10_638_85_532_3000f_ALEX_C3_S5_S7_200m**	prNQ216	NusA	46	50 µM NTP, Replicate 1	205	F	28.7805
TIRF_NQ_20240709_SA_03_tNQ085_10_638_85_532_3000f_4C_ALEX_200m	prNQ216	NusG-NTD	46	50 µM NTP, Replicate 1	258	F	39.5349
TIRF_NQ_20240709_SA_04_tNQ085_10_638_85_532_3000f_4C_ALEX_200m	prNQ216	NusG-F165A	46	50 µM NTP, Replicate 1	267	F	46.4419
TIRF_NQ_20230904_SA_04_tNQ064_10_638_85_532_3000f_ALEX_C3_S5_S7_200m**	prNQ216	NusG	46	50 µM NTP, Replicate 1	205	F	71.2195
TIRF_NQ_20230904_SA_02_tNQ064_10_638_85_532_3000f_ALEX_C3_S5_S7_200m**	prNQ216	NusANusG	46	50 µM NTP, Replicate 1	220	F	81.3636
TIRF_NQ_20240523_SA_01_tNQ084_10_638_85_532_3000f_4C_ALEX_200m****	prNQ216	w/o	46	50 µM NTP, Replicate 2	296	F	41.8919
TIRF_NQ_20240523_SA_03_tNQ084_10_638_85_532_3000f_4C_ALEX_200m****	prNQ216	NusA	46	50 µM NTP, Replicate 2	196	F	33.1633
TIRF_NQ_20240523_SA_05_tNQ084_10_638_85_532_3000f_4C_ALEX_200m***	prNQ216	NusG-NTD	46	50 µM NTP, Replicate 2	278	F	33.4532
TIRF_NQ_20240523_SA_06_tNQ084_10_638_85_532_3000f_4C_ALEX_200m***	prNQ216	NusG-F165A	46	50 µM NTP, Replicate 2	333	F	42.3423
TIRF_NQ_20240523_SA_04_tNQ084_10_638_85_532_3000f_4C_ALEX_200m****	prNQ216	NusG	46	50 µM NTP, Replicate 2	174	F	63.7931
TIRF_NQ_20240523_SA_02_tNQ084_10_638_85_532_3000f_4C_ALEX_200m****	prNQ216	NusANusG	46	50 µM NTP, Replicate 2	138	F	70.2899
*Note: These Datasets were also used to extract Coupled Dwell times in Fig. 4C and # Coupling events in Fig. 4D
**Note: These Datasets were also used to extract Coupled Dwell times in Fig. 4C and # Coupling events in Fig. 4D
***Note: These Datasets were also used to extract transcription times shown in ExData Fig. 10
****Note: These Datasets were also used for transcription times shown in Fig. 5C
tNQ051_01 was additionally used for extracting transcription rate shown in ExData Fig. 1G and for single exponential fitting in ExData Fig 6 a (Rep1)
tNQ064_01 was additionally used to plot satck of single molecule traces shown in ExData Fig. 6c
tNQ066_04 was additionally used to extract Coupled Dwells and fit to single exponential function shown in ExData Fig. 6a Rep2 and to plot stack of single molecule traces shown in ExData Fig. 6b

## Sheet: Fig. 5C
Fig. 5C
Experiment IDs	Construct	Nus factor	70S added	Intervening mRNA (nt)	Comment	Analyzed traces		Dwells plotted for histograms
TIRF_NQ_20230219_SA_01_tNQ050_532_70_3000f_single_C3_S5_S7_200m_2nd	prNQ216	w/o	yes	46	50 µM NTP, Replicate 1	208		105.152	50.456	53.848	52.152	51.092	54.484	45.792	81.196	94.764	35.616	41.552	64.66	43.036	44.096	100.488	57.876	36.04	43.248	130.38	125.292	41.764	38.584	80.772	67.84	34.132	49.82	74.624	52.152	41.552	69.96	49.396	56.604	46.004	75.26	45.792	79.076	76.956	42.824	341.108	86.496	49.184	44.732
TIRF_NQ_20230219_SA_02_tNQ050_532_70_3000f_single_C3_S5_S7_200m	prNQ216	NusANusG	yes	46	50 µM NTP, Replicate 1	243		155.184	71.02	64.66	224.72	148.824	161.332	81.62	144.796	140.98	75.26	44.096	65.72	70.172	65.296	62.116	58.724	152.004	117.236	86.92	75.048	75.048	97.944	55.12	139.284	74.412	54.908	136.316	73.988	53.212	89.464	89.04	135.044	143.524	77.168	68.052	92.432	178.08	153.276	69.324	59.36	103.456	65.084
TIRF_NQ_20230219_SA_03_tNQ050_532_70_3000f_single_C3_S5_S7_200m	prNQ216	NusA	yes	46	50 µM NTP, Replicate 1	227		181.684	96.46	125.928	215.604	46.64	85.224	144.16	146.916	134.62	90.736	216.664	62.328	60.632	226.416	92.432	95.188	78.44	129.956	76.32	63.6	160.484	149.248	58.3	211.152	139.708	149.672	140.98	75.26	445.836	441.808	111.3	214.968	57.028	54.272	133.56	83.74	71.444	135.256	71.444	69.536	32.012	129.108
TIRF_NQ_20230219_SA_04_tNQ050_532_70_3000f_single_C3_S5_S7_200m_2nd	prNQ216	NusG	yes	46	50 µM NTP, Replicate 1	222		143.736	37.736	58.936	36.464	58.512	40.916	122.324	65.932	62.752	100.064	38.16	23.956	48.336	33.284	63.388	50.88	38.372	74.412	23.32	97.732	70.384	61.692	52.152	37.312	24.592	153.488	63.388	33.92	37.736	146.704	40.28	238.712	39.22	53.212	31.376	26.924	29.468	38.372	34.344	33.708	68.264	43.036
TIRF_NQ_20240523_SA_01_tNQ084_10_638_85_532_3000f_4C_ALEX_200m*	prNQ216	w/o	yes	46	50 µM NTP, Replicate 2	295		38.3946	141.728	161.163	64.4651	223.732	44.5567	242.218	43.6087	213.304	315.689	67.3091	63.043	58.777	91.9575	74.8932	39.3426	80.1073	49.7708	50.2448	46.9268	39.3426	57.829	81.0553	45.0307	67.7831	49.7708	41.2387	134.144	55.4589	53.5629	79.1593	55.4589	49.2968	57.829	53.0889	43.6087	90.0615	93.3795	241.744	59.725	66.8351	185.337
TIRF_NQ_20240523_SA_02_tNQ084_10_638_85_532_3000f_4C_ALEX_200m*	prNQ216	NusANusG	yes	46	50 µM NTP, Replicate 2	138		154.527	68.2571	60.673	129.878	129.404	86.2694	197.187	93.3795	41.2387	80.1073	40.2907	139.832	235.582	80.5813	40.7647	76.3153	69.6791	425.185	131.3	90.5355	391.056	56.8809	71.1012	78.2113	79.6333	95.7496	200.979	209.985	51.6669	131.3	198.609	72.0492	83.4254	78.2113	97.1716	205.245	37.9206	139.832	58.303	68.2571	80.5813	178.701
TIRF_NQ_20240523_SA_03_tNQ084_10_638_85_532_3000f_4C_ALEX_200m*	prNQ216	NusA	yes	46	50 µM NTP, Replicate 2	196		63.043	60.199	358.824	246.01	93.3795	189.129	231.316	127.034	57.3549	98.1196	57.829	102.86	45.9788	46.9268	107.126	94.8016	289.619	130.826	501.974	409.069	73.4712	60.199	129.404	62.569	69.2051	19.4343	64.4651	99.0676	72.5232	317.111	180.597	85.3214	115.658	77.7373	109.97	119.45	119.45	113.762	84.8474	90.0615	65.4131	123.242
TIRF_NQ_20240523_SA_04_tNQ084_10_638_85_532_3000f_4C_ALEX_200m*	prNQ216	NusG	yes	46	50 µM NTP, Replicate 2	173		34.1286	51.6669	41.7127	77.2633	50.7188	39.3426	32.7065	54.0369	73.4712	45.9788	44.0827	56.8809	72.5232	85.7954	75.3672	46.9268	189.603	90.5355	69.6791	51.1928	48.3488	63.043	34.1286	47.4008	32.2325	86.2694	203.823	42.6607	57.829	97.6456	156.423	79.6333	56.4069	58.303	45.0307	48.3488	42.1867	36.9726	48.8228	46.9268	39.8167	43.1347
TIRF_NQ_20230710_SA_05_tNQ056_532_70_3000f_single_C3_S5_S7_200m	prNQ216	w/o	no	46	50 µM NTP, Replicate 1	273		45.792	79.076	616.708	72.716	30.104	85.86	61.48	33.92	40.28	44.52	34.556	75.472	71.444	303.584	74.836	34.768	56.816	616.284	62.328	101.124	616.284	39.008	477.212	96.884	616.708	149.884	54.484	55.332	75.26	61.692	62.116	89.464	58.088	40.492	67.628	37.736	59.572	47.488	616.708	62.964	78.44	37.312
TIRF_NQ_20230710_SA_06_tNQ056_532_70_3000f_single_C3_S5_S7_200m	prNQ216	NusANusG	no	46	50 µM NTP, Replicate 1	223		150.308	125.716	109.18	147.34	191.436	60.208	104.94	150.52	75.896	157.304	129.532	186.56	270.3	80.56	176.384	92.22	127.412	188.044	127.2	99.852	86.92	91.796	72.08	218.784	102.82	69.324	65.296	319.06	102.396	136.104	80.772	90.1	182.744	78.228	122.536	69.96	150.52	131.016	304.856	103.668	140.132	53.424
TIRF_NQ_20230710_SA_07_tNQ056_532_70_3000f_single_C3_S5_S7_200m	prNQ216	NusA	no	46	50 µM NTP, Replicate 1	218		160.908	289.804	129.108	82.468	164.936	230.02	479.332	45.368	233.836	220.268	81.408	562.648	315.456	477	147.552	162.392	60.208	305.28	221.54	243.8	320.756	106.848	175.748	511.344	272.42	159.424	100.912	212.636	394.744	203.096	111.724	121.052	242.528	298.284	171.508	63.6	265.424	182.32	118.932	113.632	73.988	178.08
TIRF_NQ_20230710_SA_08_tNQ056_532_70_3000f_single_C3_S5_S7_200m	prNQ216	NusG	no	46	50 µM NTP, Replicate 1	254		51.304	35.404	64.66	55.332	54.272	592.752	78.652	96.036	281.324	51.728	51.516	45.58	45.792	78.44	47.488	46.64	48.124	32.436	105.788	34.768	40.28	40.704	44.944	63.6	38.796	27.772	54.06	43.46	50.244	64.872	53.636	58.088	50.456	30.952	158.152	42.612	79.924	463.856	69.324	43.46	37.736	49.184
TIRF_NQ_20240709_SA_05_tNQ085_70_532_3000f_4C_single_200m	prNQ216	w/o	no	46	50 µM NTP, Replicate 2	197		74.2	98.156	71.02	132.712	82.044	44.944	188.892	62.328	71.232	134.408	80.984	93.492	35.192	50.032	59.148	429.512	55.12	580.244	103.032	40.916	56.816	81.832	160.696	137.376	57.452	56.604	55.544	295.952	24.592	53.848	74.2	73.776	514.312	75.26	104.94	311.852	61.056	79.288	58.512	32.224	105.576	88.192
TIRF_NQ_20240709_SA_06_tNQ085_70_532_3000f_4C_single_200m	prNQ216	NusANusG	no	46	50 µM NTP, Replicate 2	290		96.672	30.74	170.872	121.476	101.972	539.54	150.944	154.972	73.564	50.88	143.736	97.52	110.664	60.42	91.584	66.144	117.872	107.696	100.912	116.812	54.06	354.04	136.316	182.532	92.856	116.812	79.712	62.54	95.824	94.976	69.112	117.448	133.136	94.976	124.444	112.148	40.704	200.552	169.388	427.392	198.22	155.184
TIRF_NQ_20240709_SA_07_tNQ085_70_532_3000f_4C_single_200m	prNQ216	NusA	no	46	50 µM NTP, Replicate 2	273		178.716	205.216	218.148	102.82	384.144	63.176	50.668	131.652	109.392	304.644	267.12	165.784	181.472	171.932	289.592	523.216	214.332	397.924	30.528	197.584	104.728	130.38	401.952	87.344	379.48	327.964	164.3	249.312	278.78	128.684	302.524	45.368	96.036	251.008	168.116	171.932	160.484	278.568	76.532	111.724	255.672	71.444
TIRF_NQ_20240709_SA_08_tNQ085_70_532_3000f_4C_single_200m	prNQ216	NusG	no	46	50 µM NTP, Replicate 2	289		43.884	13.356	58.088	54.908	53.636	42.824	46.64	132.924	25.864	45.368	44.308	37.736	28.832	237.652	20.988	37.524	157.728	78.44	44.944	48.548	32.224	17.384	35.828	110.664	50.032	30.104	44.52	16.748	41.34	25.228	35.192	30.74	29.68	42.4	58.088	40.916	69.748	32.648	43.672	22.684	22.684	46.64
*Note: These Datasets were also used for Coupled fraction at transcription end shown in Fig. 4F
Note: Replicates 1 were plotted in Fig. 5C
Note: Replicates 2 were plotted in ExData Fig. 10A
	Median transcription times (s)					Mean transcription times (s)
	w/ 70S	w/ 70S	w/o 70S	w/o 70S		w/ 70S	w/ 70S	w/o 70S	w/o 70S
	Replicate 1	Replicate 2	Replicate 1	Replicate 2		Mean	SD	Mean	SD
w/o	59.784	64.9391	67.84	70.596		62.3615	3.64519	69.218	1.94879
NusANusG	85.436	87.6914	115.964	124.338		86.5637	1.59484	120.151	5.92131
NusA	93.28	107.837	205.852	205.216		100.558	10.2932	205.534	0.44972
NusG	42.718	58.303	49.184	42.4		50.5105	11.0202	45.792	4.79701
[truncated: 253 more columns]

[truncated: 21 more sheets: Fig. 5E, ExData Fig. 1B, ExData Fig. 1F, ExData Fig.1G, ExData Fig.1I, ExData Fig.2ABC, ExData Fig. 2D, ExData Fig. 2E, ExData Fig. 3B, ExData Fig.  3CD, ExData Fig. 4A, ExData Fig. 4B, ExData Fig. 4E, ExData Fig. 5B, ExData Fig. 5C, ExData Fig. 5D, ExData Fig. 6A, ExData Fig. 9E, ExData Fig. 9G, ExData Fig. 10A …]
